# Supplementary material for: Genetic diversity, population structure and quality-trait associations in Blumea balsamifera revealed by EST-SSR markers
Source: PLoS One. 2025 Jul 17;20(7):e0328403. doi: 10.1371/journal.pone.0328403 (PMC12270148; doi:10.1371/journal.pone.0328403)
Supplement: S1 File — (XLSX) [file pone.0328403.s001.xlsx]

## Sheet: 51 germplasm 01 information
	Bbf001-HEX						Bbf020-FAM				Bbf041-HEX			Bbf065-FAM			Bbf068-FAM						Bbf070-FAM							Bbf103-FAM				Bbf106-HEX							Bbf137-HEX				Bbf140-HEX			Bbf146-ROX
	319	321	323	325	327	329	199	202	204	206	266	268	270	245	248	251	289	291	293	295	297	299	297	299	301	303	305	307	311	236	239	245	248	200	202	204	206	218	220	222	156	160	167	171	277	283	286	230	232
1	0	0	1	0	0	0	0	0	0	1	0	0	0	0	1	1	0	0	0	1	1	0	0	1	0	1	0	0	0	1	0	0	0	0	1	0	0	1	0	0	1	0	1	0	0	0	1	0	0
2	0	0	1	0	1	0	0	1	1	0	0	1	0	0	1	1	0	1	0	1	0	0	0	1	0	0	0	1	0	0	1	0	0	0	1	0	0	0	0	1	1	0	1	0	0	0	1	0	0
3	0	0	1	1	0	0	0	0	1	0	1	0	0	0	1	1	0	0	0	1	1	0	0	0	1	0	1	0	0	1	1	0	0	0	1	0	0	0	0	0	1	0	1	0	0	0	1	0	0
4	0	0	1	0	0	0	0	0	0	1	1	0	0	0	1	1	0	1	0	0	0	0	1	1	0	0	0	0	0	1	0	0	0	0	1	0	0	0	1	0	1	0	0	0	0	0	1	0	1
5	0	0	1	0	0	0	0	0	1	1	1	1	0	0	0	1	0	0	1	1	0	0	0	1	0	0	0	0	0	1	0	0	1	0	1	0	0	0	0	0	1	0	1	0	0	0	1	0	0
6	0	0	1	0	1	0	0	0	0	1	1	1	0	0	1	1	0	1	0	1	0	0	0	1	0	0	0	0	0	1	0	0	0	0	1	0	1	0	0	0	1	0	0	0	0	0	1	0	0
7	0	0	1	0	0	0	0	0	0	1	0	1	0	0	1	1	1	0	0	0	1	0	0	0	0	1	1	0	0	1	0	0	0	0	1	0	0	1	0	0	1	0	1	0	0	0	1	1	0
8	0	0	1	0	0	0	0	0	0	1	0	1	0	0	1	1	1	0	0	0	1	0	0	0	0	1	1	0	0	1	0	0	0	0	1	0	0	1	0	0	1	0	1	0	0	0	1	1	0
9	0	0	1	0	0	0	0	1	0	0	1	1	0	0	0	1	0	0	0	1	1	0	0	1	0	0	0	0	0	1	0	0	0	0	1	0	0	0	0	1	1	0	1	0	0	0	1	0	0
10	0	0	1	0	0	0	0	0	1	1	1	1	0	0	0	1	0	0	0	1	0	1	0	1	0	0	0	0	0	1	0	0	0	0	1	0	0	0	0	0	1	0	0	0	0	1	1	0	1
11	0	0	1	0	0	0	0	0	1	1	1	1	0	0	0	1	0	0	0	1	1	0	0	1	0	0	1	0	0	1	0	0	0	0	1	0	0	0	1	0	1	0	1	0	0	1	0	0	1
12	0	0	1	0	1	0	0	1	0	1	1	0	0	0	0	1	0	0	1	1	0	0	0	1	0	0	0	0	0	1	1	0	0	0	0	0	0	0	1	0	1	0	1	0	0	0	1	0	1
13	0	0	1	0	0	0	0	0	0	1	1	0	0	0	1	0	1	0	0	0	1	0	0	1	0	1	0	0	0	1	0	0	0	1	1	0	0	0	0	0	0	0	1	1	0	0	1	1	1
14	0	0	1	0	0	1	0	0	0	1	0	1	1	0	0	1	0	0	0	1	1	0	0	1	0	0	0	0	0	1	0	0	0	0	1	0	0	0	0	0	0	0	1	0	0	0	1	0	0
15	0	0	1	0	0	0	0	0	0	1	0	1	0	0	1	1	1	0	0	0	1	0	0	0	0	1	1	0	0	1	0	0	0	1	0	0	0	0	0	0	1	0	1	0	0	0	1	1	0
16	0	0	1	1	0	0	0	0	1	1	1	0	0	0	1	1	0	0	0	1	0	1	0	0	1	1	0	0	0	1	0	0	0	1	0	0	0	0	0	0	1	0	1	0	0	0	1	0	0
17	0	0	1	1	0	0	0	0	0	1	1	1	0	0	1	1	0	0	0	0	1	1	0	0	0	1	0	1	0	1	0	0	0	1	0	0	0	0	0	0	0	1	1	0	0	0	1	0	0
18	0	1	1	0	0	0	0	0	0	1	0	0	1	0	1	1	0	0	0	1	1	0	0	0	0	1	1	0	0	1	0	0	0	0	1	0	0	1	0	0	1	0	1	0	0	0	1	1	0
19	0	0	1	0	0	0	0	0	0	1	1	1	0	0	1	1	1	0	0	0	1	0	0	1	0	1	0	0	0	1	0	0	0	0	0	0	0	0	0	0	0	0	1	0	0	0	1	0	0
20	0	0	0	0	1	0	1	0	0	1	0	1	0	0	1	1	0	0	1	0	1	0	0	1	0	1	0	0	0	1	0	0	0	1	0	0	0	0	0	0	1	0	1	0	0	0	1	0	1
21	0	0	1	0	0	0	0	0	0	1	1	0	1	0	1	0	0	0	0	1	1	0	0	0	0	1	0	0	0	1	0	0	1	1	0	0	0	0	0	0	0	0	1	0	0	0	1	1	0
22	0	0	1	1	0	0	0	0	1	1	1	1	0	1	0	1	0	0	0	1	0	0	0	1	0	1	0	0	0	1	1	0	0	1	0	0	1	0	0	0	0	0	1	0	0	0	1	1	0
23	0	0	1	0	0	0	0	0	0	1	1	0	1	0	1	0	0	0	0	1	1	0	0	0	0	1	0	0	0	1	0	0	1	1	0	0	0	0	0	0	0	0	1	0	0	0	1	1	0
24	0	0	1	0	0	0	0	0	0	1	1	1	0	0	1	1	1	0	0	0	1	0	0	1	0	1	0	0	0	1	0	0	0	1	1	0	0	0	0	0	0	0	1	0	0	0	1	0	0
25	0	1	1	0	0	0	0	1	0	1	1	0	0	0	0	1	0	0	1	0	1	0	0	1	0	0	0	0	0	1	0	0	0	0	1	0	0	1	0	0	1	0	1	0	0	1	1	0	1
26	0	0	1	0	0	0	0	0	0	1	1	1	0	0	1	1	0	0	0	1	1	0	0	1	0	0	0	0	0	1	0	0	0	1	0	0	0	0	1	0	1	0	1	0	0	1	1	1	1
27	0	0	1	0	0	0	0	0	0	1	0	1	0	0	1	1	0	0	0	1	1	0	0	0	0	1	1	0	0	1	0	0	0	0	1	0	0	0	1	0	1	0	0	0	0	1	1	0	1
28	0	0	1	0	0	0	0	0	0	1	1	0	0	0	1	1	0	0	0	1	0	1	0	1	0	1	0	0	0	1	0	1	0	0	1	0	0	0	0	0	0	0	1	0	0	0	1	0	0
29	0	0	1	0	0	0	0	0	0	1	1	0	0	0	1	1	0	0	0	1	0	1	0	1	0	0	1	0	0	1	0	0	0	1	0	0	0	0	0	0	1	0	1	0	0	1	1	0	1
30	0	0	1	0	0	0	0	0	1	1	1	0	0	0	1	1	1	0	0	1	0	0	0	1	0	0	1	0	0	1	0	0	0	0	1	0	0	0	1	0	0	0	1	0	0	1	1	0	0
31	1	0	1	0	0	0	0	1	1	0	1	0	0	0	0	1	0	0	0	1	0	0	0	1	0	0	1	0	0	1	0	0	0	0	0	1	0	0	1	0	1	0	1	0	0	1	1	0	0
32	0	0	1	0	0	0	0	0	0	1	0	1	0	0	1	1	0	0	0	1	1	0	0	1	1	0	0	0	0	1	0	0	0	1	0	0	0	0	0	0	0	0	1	1	0	0	1	0	1
33	0	0	1	0	0	0	0	0	0	1	0	1	0	0	0	1	0	0	0	1	1	0	0	0	0	1	0	0	0	1	0	0	0	0	0	0	0	0	0	0	0	0	1	0	0	0	1	0	0
34	0	0	0	1	1	0	0	0	1	1	0	1	0	0	1	1	1	0	0	0	1	0	0	1	0	1	0	0	0	1	0	0	0	0	0	1	0	0	0	0	0	0	1	0	0	0	1	0	0
35	0	0	1	0	0	0	0	1	1	0	1	1	0	0	0	1	0	1	0	1	0	0	1	1	0	0	0	0	0	1	0	0	0	0	0	0	0	0	1	0	1	0	1	0	0	0	1	0	0
36	0	0	1	0	0	0	0	1	0	0	1	1	0	0	1	1	0	1	0	0	1	0	0	1	0	0	0	0	0	1	0	1	0	0	1	0	0	0	1	0	1	0	0	0	0	1	1	0	0
37	0	0	1	0	0	0	0	0	1	0	1	1	0	0	1	1	0	0	1	1	0	0	0	1	0	1	0	0	0	1	0	0	0	0	1	0	0	0	1	0	1	0	1	0	0	0	1	0	0
38	0	0	1	0	0	0	0	1	1	0	1	1	0	0	1	1	0	1	0	1	0	0	0	1	0	0	0	1	0	1	1	0	0	0	1	0	0	0	0	0	1	0	1	0	0	0	1	0	0
39	0	0	1	0	0	0	0	0	0	1	1	1	0	0	1	0	0	0	0	1	1	0	0	1	0	0	0	1	0	1	0	0	0	0	1	0	0	0	1	0	1	0	1	0	0	0	0	0	0
40	0	0	1	1	0	0	0	1	0	1	1	1	0	0	0	1	0	1	0	0	0	0	0	1	1	0	0	0	0	1	0	0	0	0	1	0	0	0	0	0	1	0	1	0	0	0	1	0	0
41	0	0	1	0	0	0	0	1	0	1	1	1	0	0	0	1	0	0	0	1	1	0	0	1	0	1	0	0	0	1	0	0	0	0	0	1	0	0	1	0	1	0	0	0	0	0	1	0	0
42	0	0	1	0	1	0	0	1	0	0	1	1	0	0	0	1	0	0	0	1	1	0	0	1	0	0	0	0	0	1	0	0	0	0	1	0	0	0	0	0	1	0	0	0	0	0	1	0	0
43	0	1	0	1	0	0	0	1	0	0	1	1	0	0	1	1	0	0	0	1	0	0	0	1	0	0	0	0	0	1	0	0	0	0	1	0	1	0	0	0	1	0	1	0	0	1	1	0	0
44	0	0	1	0	0	0	0	1	1	0	1	0	0	0	1	1	0	0	0	1	0	0	0	1	0	1	0	0	0	1	0	0	0	0	1	0	0	0	0	0	0	0	1	0	0	0	1	0	0
45	0	1	1	0	0	0	0	0	1	1	1	1	0	0	0	1	0	1	0	0	1	0	0	1	1	0	0	0	0	0	0	0	1	0	1	0	0	0	0	0	1	0	0	0	1	0	1	0	0
46	0	0	1	0	0	0	0	1	0	0	1	1	0	0	0	1	0	1	0	1	0	0	0	1	0	0	0	0	1	1	0	0	0	1	0	0	0	0	0	0	1	0	0	0	0	1	1	0	1
47	0	0	1	0	0	0	0	0	0	1	1	0	0	0	0	1	0	0	1	0	1	0	0	0	1	0	0	0	0	1	0	0	0	1	0	0	0	1	0	0	1	0	1	0	0	0	0	0	0
48	0	0	1	0	0	0	0	0	0	1	1	0	0	0	0	1	0	0	1	0	1	0	0	0	1	0	0	0	0	1	0	0	0	1	0	0	0	1	0	0	1	0	1	0	0	0	1	0	0
49	0	0	1	0	0	0	0	1	0	0	1	1	0	0	1	1	0	0	0	1	0	0	0	1	1	0	0	0	0	1	1	0	0	0	1	0	0	0	1	0	1	0	1	0	0	0	1	0	1
50	0	0	1	0	0	0	0	0	0	1	1	0	0	0	0	1	0	0	0	1	0	1	0	1	0	1	0	0	0	1	0	0	0	1	0	0	0	1	0	0	1	0	0	0	0	1	1	0	0
51	0	0	1	0	1	0	0	0	1	1	1	0	0	0	1	1	1	0	0	1	0	0	0	0	0	1	0	0	0	1	0	0	0	0	1	0	0	1	0	0	1	0	1	0	0	0	1	0	0
[truncated: 57 more columns]

## Sheet: Original information of Primer
		1		2		3		4		5		6		7		8		9		10		11		12		13		14		15		16		17		18		19		20		21		22
1	1	323	323	206	206	?	?	248	251	295	297	299	303	236	236	202	218	156	167	286	286	234	236	203	206	259	261	252	264	222	226	215	215	212	218	153	155	373	373	193	193	344	348	414	414
2	2	323	327	202	204	268	268	248	251	291	295	299	307	239	239	202	222	156	167	286	286	234	234	203	203	255	257	264	264	220	220	211	211	210	210	151	151	373	373	184	184	355	355	366	370
3	3	323	325	204	204	266	266	248	251	295	297	301	305	236	239	202	202	156	167	286	286	234	236	203	206	255	255	252	264	228	230	215	215	208	212	151	151	370	376	184	187	348	355	362	414
4	4	323	323	206	206	266	266	248	251	291	291	297	299	236	236	202	220	156	156	286	286	232	234	203	206	255	259	264	264	220	222	211	211	208	210	151	151	373	376	184	184	355	355	366	366
5	5	323	323	204	206	266	268	251	251	293	295	299	299	236	248	202	202	156	167	286	286	234	234	203	203	259	259	264	264	218	220	211	211	212	212	151	151	370	376	184	184	355	359	366	414
6	6	323	327	206	206	266	268	248	251	291	295	299	299	236	236	202	206	156	156	286	286	234	234	203	206	255	255	264	264	220	222	?	?	212	212	151	151	370	373	184	184	355	355	366	370
7	7	323	323	206	206	268	268	248	251	289	297	303	305	236	236	202	218	156	167	286	286	230	234	203	203	257	261	264	264	220	222	211	215	212	218	153	153	373	373	184	193	351	355	414	414
8	8	323	323	206	206	268	268	248	251	289	297	303	305	236	236	202	218	156	167	286	286	230	234	203	203	257	261	264	264	220	222	211	215	212	218	153	153	373	373	184	193	351	355	414	414
9	9	323	323	202	202	266	268	251	251	295	297	299	299	236	236	202	222	156	167	286	286	236	236	203	203	255	259	264	267	220	234	215	215	208	212	151	151	373	376	184	184	344	355	366	414
10	10	323	323	204	206	266	268	251	251	295	299	299	299	236	236	202	202	156	156	283	286	232	238	203	206	255	259	264	264	228	234	211	215	208	212	151	151	373	376	184	199	355	355	366	366
11	11	323	323	204	206	266	268	251	251	295	297	299	305	236	236	202	220	156	167	283	283	232	232	203	203	255	259	264	264	228	234	215	217	208	208	151	151	373	376	184	184	355	355	366	366
12	12	323	327	202	206	266	266	251	251	293	295	299	299	236	239	220	220	156	167	286	286	232	236	203	203	257	259	264	264	220	220	211	211	208	212	151	151	373	373	184	184	355	359	366	414
13	13	323	323	206	206	266	266	248	248	289	297	299	303	236	236	200	202	167	171	286	286	230	232	203	206	255	261	252	252	220	226	215	215	206	208	151	155	373	373	193	193	344	351	366	366
14	14	323	329	206	206	268	270	251	251	295	297	299	299	236	236	202	202	167	167	286	286	234	234	203	206	259	261	252	252	220	222	215	215	218	218	153	153	373	379	184	187	355	355	366	414
15	15	323	323	206	206	268	268	248	251	289	297	303	305	236	236	200	200	156	167	286	286	230	234	203	206	259	261	252	264	220	222	211	215	212	218	153	153	373	373	184	193	344	355	414	414
16	16	323	325	204	206	266	266	248	251	295	299	301	303	236	236	200	200	156	167	286	286	234	234	203	206	255	259	252	252	224	228	?	?	212	218	151	151	373	379	184	193	348	355	414	414
17	17	323	325	206	206	266	268	248	251	297	299	303	307	236	236	200	200	160	167	286	286	234	234	203	206	255	259	252	252	222	222	215	215	206	208	151	151	373	373	193	193	348	351	366	414
18	18	321	323	206	206	270	270	248	251	295	297	303	305	236	236	202	218	156	167	286	286	230	234	203	206	255	259	252	264	220	220	211	215	218	218	153	153	373	373	184	184	351	355	366	414
19	19	323	323	206	206	266	268	248	251	289	297	299	303	236	236	?	?	167	167	286	286	234	234	203	206	257	259	252	252	220	228	215	215	212	218	151	153	373	373	193	193	344	355	366	414
20	20	327	327	199	206	268	268	248	251	293	297	299	303	236	236	200	200	156	167	286	286	232	234	203	206	259	261	252	264	226	226	215	215	206	206	151	153	373	373	184	184	355	355	414	414
21	21	323	323	206	206	266	270	248	248	295	297	303	303	236	248	200	200	167	167	286	286	230	230	203	203	255	259	252	252	218	222	211	215	206	208	151	151	373	373	184	199	348	355	366	414
22	22	323	325	204	206	266	268	245	251	295	295	299	303	236	239	200	206	167	167	286	286	230	234	203	206	255	259	252	264	222	222	215	215	206	206	153	153	373	373	184	199	351	351	366	414
23	23	323	323	206	206	266	270	248	248	295	297	303	303	236	248	200	200	167	167	286	286	230	230	203	203	255	259	252	252	218	222	211	215	206	208	151	151	373	373	184	199	348	355	366	414
24	24	323	323	206	206	266	268	248	251	289	297	299	303	236	236	200	202	167	167	286	286	234	236	203	206	257	259	252	252	220	228	215	215	212	218	151	153	373	373	193	193	344	355	366	414
25	25	321	323	202	206	266	266	251	251	293	297	299	299	236	236	202	218	156	167	283	286	232	234	203	203	259	259	264	267	220	234	215	217	210	210	151	151	373	376	184	184	355	355	366	366
26	26	323	323	206	206	266	268	248	251	295	297	299	299	236	236	200	220	156	167	283	286	230	232	203	203	255	255	252	264	224	228	215	215	208	218	151	151	373	376	184	184	348	355	366	414
27	27	323	323	206	206	268	268	248	251	295	297	303	305	236	236	202	220	156	156	283	286	232	234	203	203	259	259	264	264	222	234	215	217	208	218	151	153	373	376	184	184	348	355	366	414
28	28	323	323	206	206	266	266	248	251	295	299	299	303	236	245	202	202	167	167	286	286	234	234	203	203	259	259	264	264	218	222	211	211	212	212	151	153	373	373	184	199	348	355	366	414
29	29	323	323	206	206	266	266	248	251	295	299	299	305	236	236	200	200	156	167	283	286	232	234	203	203	255	261	252	264	218	220	217	217	208	208	151	151	373	376	184	184	351	355	370	414
30	30	323	323	204	206	266	266	248	251	289	295	299	305	236	236	202	220	167	167	283	286	234	234	203	206	255	259	252	264	220	234	217	217	208	218	151	153	373	373	184	184	351	355	366	414
31	31	319	323	202	204	266	266	251	251	295	295	299	305	236	236	204	220	156	167	283	286	234	234	203	206	259	259	264	264	224	228	211	217	208	208	151	151	373	376	184	184	355	355	366	366
32	32	323	323	206	206	268	268	248	251	295	297	299	301	236	236	200	200	167	171	286	286	232	234	203	206	255	259	252	252	222	222	?	?	206	212	151	153	373	373	184	193	348	355	366	414
33	33	323	323	206	206	268	268	251	251	295	297	303	303	236	236	?	?	167	167	286	286	234	234	203	203	257	259	252	264	222	228	211	215	206	212	151	153	373	373	193	199	348	355	414	414
34	34	325	327	204	206	268	268	248	251	289	297	299	303	236	236	204	204	167	167	286	286	234	234	203	206	255	259	252	252	218	222	215	215	206	206	151	151	373	373	184	199	348	351	414	414
35	35	323	323	202	204	266	268	251	251	291	295	297	299	236	236	220	220	156	167	286	286	234	234	203	203	257	259	264	264	218	220	211	217	214	218	151	151	373	373	184	184	348	359	366	366
36	36	323	323	202	202	266	268	248	251	291	297	299	299	236	245	202	220	156	156	283	286	234	234	203	203	257	259	264	264	218	220	213	213	212	216	151	151	373	376	184	184	355	355	366	414
37	37	323	323	204	204	266	268	248	251	293	295	299	303	236	236	202	220	156	167	286	286	234	234	203	206	255	259	264	264	220	230	211	215	208	216	151	151	373	373	184	184	348	348	366	366
38	38	323	323	202	204	266	268	248	251	291	295	299	307	236	239	202	202	156	167	286	286	236	236	203	206	255	257	264	264	220	220	211	211	212	212	151	151	373	379	184	187	355	355	366	366
39	39	323	323	206	206	266	268	248	248	295	297	299	307	236	236	202	220	156	167	?	?	234	234	203	203	257	257	264	267	218	224	211	211	210	210	151	151	373	373	184	184	348	359	366	366
40	40	323	325	202	206	266	268	251	251	291	291	299	301	236	236	202	202	156	167	286	286	234	234	203	206	255	257	264	264	218	226	211	217	208	212	151	151	373	376	184	187	355	355	366	366
41	41	323	323	202	206	266	268	251	251	295	297	299	303	236	236	204	220	156	156	286	286	234	234	203	206	255	259	264	267	220	220	211	215	208	212	151	151	373	376	184	184	359	363	414	414
42	42	323	327	202	202	266	268	251	251	295	297	299	299	236	236	202	202	156	156	286	286	234	234	203	203	255	257	264	264	220	230	211	211	210	212	151	151	373	373	184	184	348	355	366	414
43	43	321	325	202	202	266	268	248	251	295	295	299	299	236	236	202	206	156	167	283	286	234	234	203	203	259	259	264	267	220	228	215	215	208	212	151	151	373	376	184	184	348	359	370	370
44	44	323	323	202	204	266	266	248	251	295	295	299	303	236	236	202	202	167	167	286	286	234	234	203	203	255	259	252	267	220	220	211	211	208	212	151	151	373	376	184	184	355	355	366	366
45	45	321	323	204	206	266	268	251	251	291	297	299	301	248	248	202	202	156	156	277	286	234	234	203	206	255	259	264	267	220	220	215	217	208	212	151	151	373	373	184	184	355	355	366	366
46	46	323	323	202	202	266	268	251	251	291	295	299	311	236	236	200	200	156	156	283	286	232	238	203	203	255	257	264	264	220	230	211	211	208	210	151	151	373	373	184	184	355	355	362	414
47	47	323	323	206	206	266	266	251	251	293	297	301	301	236	236	200	218	156	167	?	?	234	234	200	200	259	261	264	264	220	224	211	215	208	218	153	153	373	373	187	187	348	351	366	414
48	48	323	323	206	206	266	266	251	251	293	297	301	301	236	236	200	218	156	167	286	286	234	234	200	200	259	261	264	264	220	224	211	215	208	218	153	153	373	373	187	187	348	351	366	414
49	49	323	323	202	202	266	268	248	251	295	295	299	301	236	239	202	220	156	167	286	286	232	234	203	206	255	257	264	264	220	220	211	215	208	208	151	151	373	373	184	184	355	355	366	366
50	50	323	323	206	206	266	266	251	251	295	299	299	303	236	236	200	218	156	156	283	286	234	234	203	203	259	259	252	252	222	226	215	215	208	212	153	153	373	373	184	184	348	355	366	414
51	51	323	327	204	206	266	266	248	251	289	295	303	303	236	236	202	218	156	167	286	286	234	234	203	203	259	259	252	264	222	226	211	215	206	212	153	155	373	373	184	187	348	348	366	414

## Sheet: Primer information of germplasm
Group and primer information of 51 germplasm
22	51	4	21	21	7	2	1	51
	1	2	3	4
Sample	pop	Bbf001		Bbf020		Bbf041		Bbf065		Bbf068		Bbf070		Bbf103		Bbf106		Bbf137		Bbf140		Bbf146		Bbf156		Bbf161		Bbf193		Bbf201		Bbf219		Bbf250		Bbf271		Bbf283		Bbf289		Bbf377		Bbf384
1	1	323	323	206	206	0	0	248	251	295	297	299	303	236	236	202	218	156	167	286	286	234	236	203	206	259	261	252	264	222	226	215	215	212	218	153	155	373	373	193	193	344	348	414	414
7	1	323	323	206	206	268	268	248	251	289	297	303	305	236	236	202	218	156	167	286	286	230	234	203	203	257	261	264	264	220	222	211	215	212	218	153	153	373	373	184	193	351	355	414	414
8	1	323	323	206	206	268	268	248	251	289	297	303	305	236	236	202	218	156	167	286	286	230	234	203	203	257	261	264	264	220	222	211	215	212	218	153	153	373	373	184	193	351	355	414	414
13	1	323	323	206	206	266	266	248	248	289	297	299	303	236	236	200	202	167	171	286	286	230	232	203	206	255	261	252	252	220	226	215	215	206	208	151	155	373	373	193	193	344	351	366	366
14	1	323	329	206	206	268	270	251	251	295	297	299	299	236	236	202	202	167	167	286	286	234	234	203	206	259	261	252	252	220	222	215	215	218	218	153	153	373	379	184	187	355	355	366	414
15	1	323	323	206	206	268	268	248	251	289	297	303	305	236	236	200	200	156	167	286	286	230	234	203	206	259	261	252	264	220	222	211	215	212	218	153	153	373	373	184	193	344	355	414	414
16	1	323	325	204	206	266	266	248	251	295	299	301	303	236	236	200	200	156	167	286	286	234	234	203	206	255	259	252	252	224	228	0	0	212	218	151	151	373	379	184	193	348	355	414	414
17	1	323	325	206	206	266	268	248	251	297	299	303	307	236	236	200	200	160	167	286	286	234	234	203	206	255	259	252	252	222	222	215	215	206	208	151	151	373	373	193	193	348	351	366	414
18	1	321	323	206	206	270	270	248	251	295	297	303	305	236	236	202	218	156	167	286	286	230	234	203	206	255	259	252	264	220	220	211	215	218	218	153	153	373	373	184	184	351	355	366	414
19	1	323	323	206	206	266	268	248	251	289	297	299	303	236	236	0	0	167	167	286	286	234	234	203	206	257	259	252	252	220	228	215	215	212	218	151	153	373	373	193	193	344	355	366	414
20	1	327	327	199	206	268	268	248	251	293	297	299	303	236	236	200	200	156	167	286	286	232	234	203	206	259	261	252	264	226	226	215	215	206	206	151	153	373	373	184	184	355	355	414	414
21	1	323	323	206	206	266	270	248	248	295	297	303	303	236	248	200	200	167	167	286	286	230	230	203	203	255	259	252	252	218	222	211	215	206	208	151	151	373	373	184	199	348	355	366	414
22	1	323	325	204	206	266	268	245	251	295	295	299	303	236	239	200	206	167	167	286	286	230	234	203	206	255	259	252	264	222	222	215	215	206	206	153	153	373	373	184	199	351	351	366	414
23	1	323	323	206	206	266	270	248	248	295	297	303	303	236	248	200	200	167	167	286	286	230	230	203	203	255	259	252	252	218	222	211	215	206	208	151	151	373	373	184	199	348	355	366	414
24	1	323	323	206	206	266	268	248	251	289	297	299	303	236	236	200	202	167	167	286	286	234	236	203	206	257	259	252	252	220	228	215	215	212	218	151	153	373	373	193	193	344	355	366	414
28	1	323	323	206	206	266	266	248	251	295	299	299	303	236	245	202	202	167	167	286	286	234	234	203	203	259	259	264	264	218	222	211	211	212	212	151	153	373	373	184	199	348	355	366	414
32	1	323	323	206	206	268	268	248	251	295	297	299	301	236	236	200	200	167	171	286	286	232	234	203	206	255	259	252	252	222	222	0	0	206	212	151	153	373	373	184	193	348	355	366	414
33	1	323	323	206	206	268	268	251	251	295	297	303	303	236	236	0	0	167	167	286	286	234	234	203	203	257	259	252	264	222	228	211	215	206	212	151	153	373	373	193	199	348	355	414	414
34	1	325	327	204	206	268	268	248	251	289	297	299	303	236	236	204	204	167	167	286	286	234	234	203	206	255	259	252	252	218	222	215	215	206	206	151	151	373	373	184	199	348	351	414	414
50	1	323	323	206	206	266	266	251	251	295	299	299	303	236	236	200	218	156	156	283	286	234	234	203	203	259	259	252	252	222	226	215	215	208	212	153	153	373	373	184	184	348	355	366	414
51	1	323	327	204	206	266	266	248	251	289	295	303	303	236	236	202	218	156	167	286	286	234	234	203	203	259	259	252	264	222	226	211	215	206	212	153	155	373	373	184	187	348	348	366	414
2	2	323	327	202	204	268	268	248	251	291	295	299	307	239	239	202	222	156	167	286	286	234	234	203	203	255	257	264	264	220	220	211	211	210	210	151	151	373	373	184	184	355	355	366	370
3	2	323	325	204	204	266	266	248	251	295	297	301	305	236	239	202	202	156	167	286	286	234	236	203	206	255	255	252	264	228	230	215	215	208	212	151	151	370	376	184	187	348	355	362	414
4	2	323	323	206	206	266	266	248	251	291	291	297	299	236	236	202	220	156	156	286	286	232	234	203	206	255	259	264	264	220	222	211	211	208	210	151	151	373	376	184	184	355	355	366	366
5	2	323	323	204	206	266	268	251	251	293	295	299	299	236	248	202	202	156	167	286	286	234	234	203	203	259	259	264	264	218	220	211	211	212	212	151	151	370	376	184	184	355	359	366	414
6	2	323	327	206	206	266	268	248	251	291	295	299	299	236	236	202	206	156	156	286	286	234	234	203	206	255	255	264	264	220	222	0	0	212	212	151	151	370	373	184	184	355	355	366	370
9	2	323	323	202	202	266	268	251	251	295	297	299	299	236	236	202	222	156	167	286	286	236	236	203	203	255	259	264	267	220	234	215	215	208	212	151	151	373	376	184	184	344	355	366	414
12	2	323	327	202	206	266	266	251	251	293	295	299	299	236	239	220	220	156	167	286	286	232	236	203	203	257	259	264	264	220	220	211	211	208	212	151	151	373	373	184	184	355	359	366	414
25	2	321	323	202	206	266	266	251	251	293	297	299	299	236	236	202	218	156	167	283	286	232	234	203	203	259	259	264	267	220	234	215	217	210	210	151	151	373	376	184	184	355	355	366	366
35	2	323	323	202	204	266	268	251	251	291	295	297	299	236	236	220	220	156	167	286	286	234	234	203	203	257	259	264	264	218	220	211	217	214	218	151	151	373	373	184	184	348	359	366	366
36	2	323	323	202	202	266	268	248	251	291	297	299	299	236	245	202	220	156	156	283	286	234	234	203	203	257	259	264	264	218	220	213	213	212	216	151	151	373	376	184	184	355	355	366	414
37	2	323	323	204	204	266	268	248	251	293	295	299	303	236	236	202	220	156	167	286	286	234	234	203	206	255	259	264	264	220	230	211	215	208	216	151	151	373	373	184	184	348	348	366	366
38	2	323	323	202	204	266	268	248	251	291	295	299	307	236	239	202	202	156	167	286	286	236	236	203	206	255	257	264	264	220	220	211	211	212	212	151	151	373	379	184	187	355	355	366	366
39	2	323	323	206	206	266	268	248	248	295	297	299	307	236	236	202	220	156	167	0	0	234	234	203	203	257	257	264	267	218	224	211	211	210	210	151	151	373	373	184	184	348	359	366	366
40	2	323	325	202	206	266	268	251	251	291	291	299	301	236	236	202	202	156	167	286	286	234	234	203	206	255	257	264	264	218	226	211	217	208	212	151	151	373	376	184	187	355	355	366	366
41	2	323	323	202	206	266	268	251	251	295	297	299	303	236	236	204	220	156	156	286	286	234	234	203	206	255	259	264	267	220	220	211	215	208	212	151	151	373	376	184	184	359	363	414	414
42	2	323	327	202	202	266	268	251	251	295	297	299	299	236	236	202	202	156	156	286	286	234	234	203	203	255	257	264	264	220	230	211	211	210	212	151	151	373	373	184	184	348	355	366	414
43	2	321	325	202	202	266	268	248	251	295	295	299	299	236	236	202	206	156	167	283	286	234	234	203	203	259	259	264	267	220	228	215	215	208	212	151	151	373	376	184	184	348	359	370	370
44	2	323	323	202	204	266	266	248	251	295	295	299	303	236	236	202	202	167	167	286	286	234	234	203	203	255	259	252	267	220	220	211	211	208	212	151	151	373	376	184	184	355	355	366	366
45	2	321	323	204	206	266	268	251	251	291	297	299	301	248	248	202	202	156	156	277	286	234	234	203	206	255	259	264	267	220	220	215	217	208	212	151	151	373	373	184	184	355	355	366	366
46	2	323	323	202	202	266	268	251	251	291	295	299	311	236	236	200	200	156	156	283	286	232	238	203	203	255	257	264	264	220	230	211	211	208	210	151	151	373	373	184	184	355	355	362	414
49	2	323	323	202	202	266	268	248	251	295	295	299	301	236	239	202	220	156	167	286	286	232	234	203	206	255	257	264	264	220	220	211	215	208	208	151	151	373	373	184	184	355	355	366	366
10	3	323	323	204	206	266	268	251	251	295	299	299	299	236	236	202	202	156	156	283	286	232	238	203	206	255	259	264	264	228	234	211	215	208	212	151	151	373	376	184	199	355	355	366	366
11	3	323	323	204	206	266	268	251	251	295	297	299	305	236	236	202	220	156	167	283	283	232	232	203	203	255	259	264	264	228	234	215	217	208	208	151	151	373	376	184	184	355	355	366	366
26	3	323	323	206	206	266	268	248	251	295	297	299	299	236	236	200	220	156	167	283	286	230	232	203	203	255	255	252	264	224	228	215	215	208	218	151	151	373	376	184	184	348	355	366	414
27	3	323	323	206	206	268	268	248	251	295	297	303	305	236	236	202	220	156	156	283	286	232	234	203	203	259	259	264	264	222	234	215	217	208	218	151	153	373	376	184	184	348	355	366	414
29	3	323	323	206	206	266	266	248	251	295	299	299	305	236	236	200	200	156	167	283	286	232	234	203	203	255	261	252	264	218	220	217	217	208	208	151	151	373	376	184	184	351	355	370	414
30	3	323	323	204	206	266	266	248	251	289	295	299	305	236	236	202	220	167	167	283	286	234	234	203	206	255	259	252	264	220	234	217	217	208	218	151	153	373	373	184	184	351	355	366	414
31	3	319	323	202	204	266	266	251	251	295	295	299	305	236	236	204	220	156	167	283	286	234	234	203	206	259	259	264	264	224	228	211	217	208	208	151	151	373	376	184	184	355	355	366	366
47	4	323	323	206	206	266	266	251	251	293	297	301	301	236	236	200	218	156	167	0	0	234	234	200	200	259	261	264	264	220	224	211	215	208	218	153	153	373	373	187	187	348	351	366	414
48	4	323	323	206	206	266	266	251	251	293	297	301	301	236	236	200	218	156	167	286	286	234	234	200	200	259	261	264	264	220	224	211	215	208	218	153	153	373	373	187	187	348	351	366	414

## Sheet: Germplasm information 
	Germplasm information of 51 samples
序号	Plant number 编号		Collection site	code	Place of preservation
1	A2-3	ANX002	Biwaihe Formation, Busu Village, Guting Township, Luodian County, Guizhou Province	A2-3	Danzhou City, Hainan Province, 8 Team Research Base of Tropical Crop Variety Resources Research Institute, Chinese Academy of Tropical Agricultural Sciences, Danzhou City, Hainan Province
2	A2-8	ANX005	Biwaihe Formation, Busu Village, Guting Township, Luodian County, Guizhou Province	A2-8	Danzhou City, Hainan Province, 9 Team Research Base of Tropical Crop Variety Resources Research Institute, Chinese Academy of Tropical Agricultural Sciences, Danzhou City, Hainan Province
3	B2-5	ANX008	Biwaihe Formation, Busu Village, Guting Township, Luodian County, Guizhou Province	B2-5	Danzhou City, Hainan Province, 10 Team Research Base of Tropical Crop Variety Resources Research Institute, Chinese Academy of Tropical Agricultural Sciences, Danzhou City, Hainan Province
4	C2-2	ANX011	Biwaihe Formation, Busu Village, Guting Township, Luodian County, Guizhou Province	C2-2	Danzhou City, Hainan Province, 11 Team Research Base of Tropical Crop Variety Resources Research Institute, Chinese Academy of Tropical Agricultural Sciences, Danzhou City, Hainan Province
5	C2-7	ANX013	Biwaihe Formation, Busu Village, Guting Township, Luodian County, Guizhou Province	C2-7	Danzhou City, Hainan Province, 12 Team Research Base of Tropical Crop Variety Resources Research Institute, Chinese Academy of Tropical Agricultural Sciences, Danzhou City, Hainan Province
6	D2-1	ANX015	Biwaihe Formation, Busu Village, Guting Township, Luodian County, Guizhou Province	D2-1	Danzhou City, Hainan Province, 13 Team Research Base of Tropical Crop Variety Resources Research Institute, Chinese Academy of Tropical Agricultural Sciences, Danzhou City, Hainan Province
7	E2-2	ANX017	Guoshi Village, Luosu Township, Luodian County, Guizhou Province	E2-2	Danzhou City, Hainan Province, 14 Team Research Base of Tropical Crop Variety Resources Research Institute, Chinese Academy of Tropical Agricultural Sciences, Danzhou City, Hainan Province
8	F2-8	ANX025	Hainan Danzhou eight teams base	F2-8	Danzhou City, Hainan Province, 15 Team Research Base of Tropical Crop Variety Resources Research Institute, Chinese Academy of Tropical Agricultural Sciences, Danzhou City, Hainan Province
9	G2-1	ANX026	Hainan Danzhou eight teams base	G2-1	Danzhou City, Hainan Province, 16 Team Research Base of Tropical Crop Variety Resources Research Institute, Chinese Academy of Tropical Agricultural Sciences, Danzhou City, Hainan Province
10	A3-4	ANX033	Yanhe Village, Luosu Township, Luodian County, Guizhou Province	A3-4	Danzhou City, Hainan Province, 17 Team Research Base of Tropical Crop Variety Resources Research Institute, Chinese Academy of Tropical Agricultural Sciences, Danzhou City, Hainan Province
11	B3-1	ANX035	Xiayi Village, Hongshuihe Town, Luodian County, Guizhou	B3-1	Danzhou City, Hainan Province, 18 Team Research Base of Tropical Crop Variety Resources Research Institute, Chinese Academy of Tropical Agricultural Sciences, Danzhou City, Hainan Province
12	D3-2	ANX040	Jiaet Village, Hongshuihe Town, Luodian County, Guizhou	D3-2	Danzhou City, Hainan Province, 19 Team Research Base of Tropical Crop Variety Resources Research Institute, Chinese Academy of Tropical Agricultural Sciences, Danzhou City, Hainan Province
13	F3-1	ANX041	Hainan Danzhou eight teams base	F3-1	Danzhou City, Hainan Province, 20 Team Research Base of Tropical Crop Variety Resources Research Institute, Chinese Academy of Tropical Agricultural Sciences, Danzhou City, Hainan Province
14	B4-2	ANX057	Hainan Danzhou eight teams base	B4-2	Danzhou City, Hainan Province, 21 Team Research Base of Tropical Crop Variety Resources Research Institute, Chinese Academy of Tropical Agricultural Sciences, Danzhou City, Hainan Province
15	D4-4	ANX065	Hainan Danzhou eight teams base	D4-4	Danzhou City, Hainan Province, 22 Team Research Base of Tropical Crop Variety Resources Research Institute, Chinese Academy of Tropical Agricultural Sciences, Danzhou City, Hainan Province
16	F4-5	ANX071	Hainan Danzhou eight teams base	F4-5	Danzhou City, Hainan Province, 23 Team Research Base of Tropical Crop Variety Resources Research Institute, Chinese Academy of Tropical Agricultural Sciences, Danzhou City, Hainan Province
17	G4-1	ANX073	Hainan Danzhou eight teams base	G4-1	Danzhou City, Hainan Province, 24 Team Research Base of Tropical Crop Variety Resources Research Institute, Chinese Academy of Tropical Agricultural Sciences, Danzhou City, Hainan Province
18	A5-2	ANX080	Hainan Danzhou eight teams base	A5-2	Danzhou City, Hainan Province, 25 Team Research Base of Tropical Crop Variety Resources Research Institute, Chinese Academy of Tropical Agricultural Sciences, Danzhou City, Hainan Province
19	D5-3	ANX091	Hainan Danzhou eight teams base	D5-3	Danzhou City, Hainan Province, 26 Team Research Base of Tropical Crop Variety Resources Research Institute, Chinese Academy of Tropical Agricultural Sciences, Danzhou City, Hainan Province
20	A6-1	ANX096	Shuangwan Village, Zhongping Town, Qiongzhong County, Hainan	A6-1	Danzhou City, Hainan Province, 27 Team Research Base of Tropical Crop Variety Resources Research Institute, Chinese Academy of Tropical Agricultural Sciences, Danzhou City, Hainan Province
21	B6-2	ANX098	Xinzhai Village, Changzheng Town, Qiongzhong County, Hainan Province	B6-2	Danzhou City, Hainan Province, 28 Team Research Base of Tropical Crop Variety Resources Research Institute, Chinese Academy of Tropical Agricultural Sciences, Danzhou City, Hainan Province
22	C6-1	ANX099	Benkan Village, Yinggen Town, Qiongzhong County, Hainan	C6-1	Danzhou City, Hainan Province, 29 Team Research Base of Tropical Crop Variety Resources Research Institute, Chinese Academy of Tropical Agricultural Sciences, Danzhou City, Hainan Province
23	D6-1	ANX100	Xinzhai Village, Changzheng Town, Qiongzhong County, Hainan Province	D6-1	Danzhou City, Hainan Province, 30 Team Research Base of Tropical Crop Variety Resources Research Institute, Chinese Academy of Tropical Agricultural Sciences, Danzhou City, Hainan Province
24	E6-2	ANX101	Shuangwan Village, Zhongping Town, Qiongzhong County, Hainan	E6-2	Danzhou City, Hainan Province, 31 Team Research Base of Tropical Crop Variety Resources Research Institute, Chinese Academy of Tropical Agricultural Sciences, Danzhou City, Hainan Province
25	F6-1	ANX102	Hainan Danzhou eight teams base	F6-1	Danzhou City, Hainan Province, 32 Team Research Base of Tropical Crop Variety Resources Research Institute, Chinese Academy of Tropical Agricultural Sciences, Danzhou City, Hainan Province
26	A7-2	ANX106	Luodian, Guizhou	A7-2	Danzhou City, Hainan Province, 33 Team Research Base of Tropical Crop Variety Resources Research Institute, Chinese Academy of Tropical Agricultural Sciences, Danzhou City, Hainan Province
27	B7-1	ANX110	Luodian, Guizhou	B7-1	Danzhou City, Hainan Province, 34 Team Research Base of Tropical Crop Variety Resources Research Institute, Chinese Academy of Tropical Agricultural Sciences, Danzhou City, Hainan Province
28	C7-5	ANX117	Luodian, Guizhou	C7-5	Danzhou City, Hainan Province, 35 Team Research Base of Tropical Crop Variety Resources Research Institute, Chinese Academy of Tropical Agricultural Sciences, Danzhou City, Hainan Province
29	D7-1	ANX118	Luodian, Guizhou	D7-1	Danzhou City, Hainan Province, 36 Team Research Base of Tropical Crop Variety Resources Research Institute, Chinese Academy of Tropical Agricultural Sciences, Danzhou City, Hainan Province
30	F7-5	ANX128	Luodian, Guizhou	F7-5	Danzhou City, Hainan Province, 37 Team Research Base of Tropical Crop Variety Resources Research Institute, Chinese Academy of Tropical Agricultural Sciences, Danzhou City, Hainan Province
31	G7-1	ANX129	Luodian, Guizhou	G7-1	Danzhou City, Hainan Province, 38 Team Research Base of Tropical Crop Variety Resources Research Institute, Chinese Academy of Tropical Agricultural Sciences, Danzhou City, Hainan Province
32	A8-2	ANX133	Southwest of Daluo Village, Nanlu Town, Tunchang County, Hainan Province	A8-2	Danzhou City, Hainan Province, 39 Team Research Base of Tropical Crop Variety Resources Research Institute, Chinese Academy of Tropical Agricultural Sciences, Danzhou City, Hainan Province
33	A8-6	ANX135	Southwest of Daluo Village, Nanlu Town, Tunchang County, Hainan Province	A8-6	Danzhou City, Hainan Province, 40 Team Research Base of Tropical Crop Variety Resources Research Institute, Chinese Academy of Tropical Agricultural Sciences, Danzhou City, Hainan Province
34	B8-2	ANX138	Xinpo No.1 Village, Yinggen Town, Qiongzhong County, Hainan Province	B8-2	Danzhou City, Hainan Province, 41 Team Research Base of Tropical Crop Variety Resources Research Institute, Chinese Academy of Tropical Agricultural Sciences, Danzhou City, Hainan Province
35	C8-4	ANX140	Hanshan Village, Xinzhou Town, Longlin County, Guangxi Province	C8-4	Danzhou City, Hainan Province, 42 Team Research Base of Tropical Crop Variety Resources Research Institute, Chinese Academy of Tropical Agricultural Sciences, Danzhou City, Hainan Province
36	D8-1	ANX141	Bailiu Village, Badu Yao Nationality Township, Tianlin County, Guangxi Province	D8-1	Danzhou City, Hainan Province, 43 Team Research Base of Tropical Crop Variety Resources Research Institute, Chinese Academy of Tropical Agricultural Sciences, Danzhou City, Hainan Province
37	E8-1	ANX142	National Road 324, Lu Cheng Yao Nationality Township, Tianlin County, Guangxi Province	E8-1	Danzhou City, Hainan Province, 44 Team Research Base of Tropical Crop Variety Resources Research Institute, Chinese Academy of Tropical Agricultural Sciences, Danzhou City, Hainan Province
38	A9-2	ANX145	Batao Village, Badu Yao Nationality Township, Tianlin County, Guangxi Province	A9-2	Danzhou City, Hainan Province, 45 Team Research Base of Tropical Crop Variety Resources Research Institute, Chinese Academy of Tropical Agricultural Sciences, Danzhou City, Hainan Province
39	E9-2	ANX146	East National Road 324, Leli Town, Tianlin County, Guangxi Province	E9-2	Danzhou City, Hainan Province, 46 Team Research Base of Tropical Crop Variety Resources Research Institute, Chinese Academy of Tropical Agricultural Sciences, Danzhou City, Hainan Province
40	F9-3	ANX149	Fengfeng Village, Lucheng Township of Yao Nationality, Tianlin County, Guangxi Province	F9-3	Danzhou City, Hainan Province, 47 Team Research Base of Tropical Crop Variety Resources Research Institute, Chinese Academy of Tropical Agricultural Sciences, Danzhou City, Hainan Province
41	G9-2	ANX150	Longbao Village, Bada Town, Xilin County, Guangxi Province	G9-2	Danzhou City, Hainan Province, 48 Team Research Base of Tropical Crop Variety Resources Research Institute, Chinese Academy of Tropical Agricultural Sciences, Danzhou City, Hainan Province
42	B10-3	ANX151	Dingbing Village, Nalao Town, Xilin County, Guangxi Province	B10-3	Danzhou City, Hainan Province, 49 Team Research Base of Tropical Crop Variety Resources Research Institute, Chinese Academy of Tropical Agricultural Sciences, Danzhou City, Hainan Province
43	D10-2	ANX152	Southwest of Lucheng Yao Nationality Township, Tianlin County, Guangxi Province	D10-2	Danzhou City, Hainan Province, 50 Team Research Base of Tropical Crop Variety Resources Research Institute, Chinese Academy of Tropical Agricultural Sciences, Danzhou City, Hainan Province
44	E10-2	ANX153	Zhedi Village, Puhe Township, Xilin County, Guangxi Province	E10-2	Danzhou City, Hainan Province, 51 Team Research Base of Tropical Crop Variety Resources Research Institute, Chinese Academy of Tropical Agricultural Sciences, Danzhou City, Hainan Province
45	A11-6	ANX165	Niuping Village, Mingu Town, Zhenfeng County, Guizhou Province	A11-6	Danzhou City, Hainan Province, 52 Team Research Base of Tropical Crop Variety Resources Research Institute, Chinese Academy of Tropical Agricultural Sciences, Danzhou City, Hainan Province
46	B11-1	ANX167	Pharmaceutical Garden, Guangxi University of Traditional Chinese Medicine (Old Campus), Nanning City, Guangxi Province	B11-1	Danzhou City, Hainan Province, 53 Team Research Base of Tropical Crop Variety Resources Research Institute, Chinese Academy of Tropical Agricultural Sciences, Danzhou City, Hainan Province
47	C11-2	ANX169	Resource nursery of Guangdong Pharmaceutical University (University Town), Guangzhou City, Guangdong Province	C11-2	Danzhou City, Hainan Province, 54 Team Research Base of Tropical Crop Variety Resources Research Institute, Chinese Academy of Tropical Agricultural Sciences, Danzhou City, Hainan Province
48	D11-3	ANX177	Resource nursery of Guangdong Pharmaceutical University (University Town), Guangzhou City, Guangdong Province	D11-3	Danzhou City, Hainan Province, 55 Team Research Base of Tropical Crop Variety Resources Research Institute, Chinese Academy of Tropical Agricultural Sciences, Danzhou City, Hainan Province
49	E11-1	ANX180	Wangmu Street, Wangmo County, Guizhou Province	E11-1	Danzhou City, Hainan Province, 56 Team Research Base of Tropical Crop Variety Resources Research Institute, Chinese Academy of Tropical Agricultural Sciences, Danzhou City, Hainan Province
50	B12-1	ANX184	Chongmentou, Yabian, Wuzhishan City, Hainan Province	B12-1	Danzhou City, Hainan Province, 57 Team Research Base of Tropical Crop Variety Resources Research Institute, Chinese Academy of Tropical Agricultural Sciences, Danzhou City, Hainan Province
51	C12-2	ANX187	Donghe Farm, Changfeng Town, Wanning, Hainan Province	C12-2	Danzhou City, Hainan Province, 58 Team Research Base of Tropical Crop Variety Resources Research Institute, Chinese Academy of Tropical Agricultural Sciences, Danzhou City, Hainan Province

## Sheet: Content of effective components
Content of effective components in 51 germplasm
	l-borneol	3,3',5,7-tetrahydroxy-4'-methoxyflavanone	Eriodictyol	3,3',5-Trihydroxy-4',7-dimethoxyflavanone	Blumeatin	Sakuranetin
1	3.40848	5.23925	0.695298	0.68	0.705978	0.0494286
2	4.82804	6.84914	1.12264	1.41	1.25026	0.0939627
3	5.20842	5.4665	1.28912	0.9	0.862604	0.0148918
4	6.67204	5.45838	0.958599	2.15	1.81068	0.0548335
5	4.61	3.96237	1.6126	0.77	1.21892	0.0502632
6	8.41752	8.49441	1.29853	2.25	2.78948	0.104938
7	3.29528	3.16641	0.306272	1.52	1.96526	0.0693303
8	13.1268	8.9473	2.13748	2.87	2.37587	0.116191
9	14.4625	14.4522	3.56722	2.92	2.44291	0.0702709
10	9.76771	6.47657	2.62264	1.43	2.07876	0.0587008
11	14.1954	11.4128	2.41781	2.3	1.8125	0.0493903
12	2.64189	1.91512	0.526199	0.54	0.453042	0.019991
13	10.6642	7.36601	1.77756	2.39	2.096	0.063954
14	6.15752	2.10892	0.198445	3.17	2.44778	0.104189
15	2.80676	1.82461	0.118431	1.52	1.37252	0.0651256
16	8.23622	3.75177	1.91394	1.5	2.24527	0.0879605
17	13.8619	16.0858	3.72393	3.36	2.92946	0.055222
18	12.8928	12.8891	3.32158	2.66	2.20883	0.0496067
19	3.48669	2.17458	0.169856	1.75	1.69364	0.0443732
20	2.34615	1.16784	0.155107	0.8	0.8592	0.0340623
21	4.98425	4.90029	0.807803	1.67	1.50874	0.0267334
22	6.18023	1.67166	0.718006	1.48	3.64395	0.22494
23	3.95164	3.49304	0.551457	1.26	1.12671	0.02443
24	1.91611	1.09788	0.173345	0.71	0.811675	0.0353325
25	9.98226	6.97462	1.43024	1.58	1.42765	0.0466074
26	8.55006	5.10359	1.68025	2.14	1.79706	0.0362403
27	6.35911	6.13667	0.997941	1.78	1.52821	0.0244583
28	9.14093	5.45238	0.488674	1.4	0.869881	0.0304218
29	8.99361	4.36777	0.49436	2.79	2.05355	0.0690743
30	9.33071	8.17832	1.25356	2.21	1.85033	0.0331154
31	7.87125	7.17689	2.29097	1.83	2.62513	0.0513074
32	3.55354	3.57267	0.822972	0.63	0.47547	0.0349627
33	5.58906	3.60768	1.03168	2.09	2.74222	0.0439203
34	6.89816	4.46187	0.439765	3.54	3.42974	0.110694
35	3.11405	2.0906	0.323157	0.99	0.529641	0.0477094
36	2.74097	2.03677	0.336223	0.76	0.379821	0.0434897
37	1.19055	3.04714	0.454846	0.7	0.362984	0.0265891
38	1.21739	1.32181	0.204341	0.65	0.442365	0.0100505
39	3.01824	3.401	0.554897	0.64	0.472516	0.0293777
40	3.08318	3.97195	0.977865	1.64	1.61111	0.119922
41	4.22896	5.0549	1.7707	0.93	0.817452	0.069686
42	2.63168	2.52539	0.470857	0.64	0.380491	0.0207174
43	1.77107	2.41408	1.04816	0.5	0.593271	0.0359663
44	2.47651	3.3751	0.545018	0.67	0.579053	0.0202351
45	4.95446	5.0682	3.71775	1.12	1.18515	0.0756876
46	2.48332	2.90852	0.646087	0.59	0.597778	0.0276006
47	2.73924	1.48532	0.492304	0.78	1.39482	0.0537748
48	3.84081	2.30038	0.799021	1.14	2.01378	0.0704276
49	3.87451	2.89612	0.565953	0.91	0.638065	0.0423318
50	4.27737	2.48386	0.182331	1.37	1.07626	0.0271628
51	5.44211	4.23677	0.714411	1.83	2.16466	0.0508159

## Sheet: Association analisys PRI-Data 
MLM-P
	V1	V2	V3	V4	V5	V6	V7	V8	V9	V10	V11	V12	V13	V14	V15	V16	V17	V18	V19	V20	V21	V22	V23	V24	V25	V26	V27	V28	V29	V30	V31	V32	V33	V34	V35	V36	V37	V38	V39	V40	V41	V42	V43	V44	V45	V46	V47	V48	V49
1	0.574126	0.372059	0.290335	0.624103	0.396102	0.928183	0.335162	0.0872593	0.855916	0.0496458	0.907757	0.344356	0.508106	0.923806	0.875855	0.918435	0.652903	0.128542	0.130171	0.940701	0.324691	0.0187277	0.710508	0.358651	0.236983	0.840211	0.0104023	0.954584	0.353684	0.710508	0.186505	0.966341	0.490667	0.745383	0.355459	0.807396	0.854699	0.513087	0.857727	0.129077	0.575635	0.0232195	0.576523	0.616231	0.807861	0.137135	0.689278	0.157881	0.208293
2	0.479793	0.210922	0.253538	0.624978	0.619813	0.415127	0.271243	0.559747	0.902441	0.558473	0.838146	0.675904	0.526854	0.343053	0.730515	0.983103	0.831168	0.569459	0.114948	0.748181	0.250555	0.20921	0.653453	0.314251	0.247217	0.954739	0.0220215	0.193028	0.566148	0.626957	0.253144	0.6442	0.77198	0.220147	0.0916581	0.69566	0.737103	0.638594	0.908757	0.0100004	0.999287	0.000320279	0.867778	0.782478	0.9414	0.445483	0.747232	0.517046	0.771187
3	0.221713	0.00505984	0.298592	0.336679	0.195648	0.341757	0.320891	0.776888	0.242155	0.589582	0.491406	0.841373	0.824705	0.682179	0.169349	0.679716	0.263906	0.864339	0.327188	0.968668	0.294627	0.224203	0.481224	0.406938	0.514554	0.476008	0.20704	0.547983	0.62979	0.049699	0.311141	0.298179	0.232323	0.384371	0.267328	0.48215	0.865496	0.989421	0.900866	0.0649703	0.345651	0.00512152	0.503748	0.785998	0.00512152	0.496966	0.945761	0.60225	0.843404
4	0.712043	0.877054	0.852184	0.270871	0.874114	0.0412067	0.37496	0.0156485	0.69004	0.0107672	0.0789897	0.904694	0.091321	0.954746	0.553367	0.926714	0.0375272	0.332648	0.0279482	0.241117	0.171689	0.154921	0.939993	0.181209	0.0909333	0.250766	0.025934	0.976653	0.251493	0.649081	0.0822303	0.436361	0.418166	0.914154	0.826417	0.214135	0.801915	0.760135	0.445394	0.264415	0.0564045	0.0220237	0.337776	0.976902	0.620506	0.702572	0.536948	0.0906444	0.943456
5	0.186267	0.718261	0.802337	0.0213658	0.712703	0.268188	0.451224	0.00390461	0.442933	0.0021824	0.202748	0.871816	0.44084	0.0101327	0.524233	0.626085	0.0695053	0.20847	0.18248	0.250772	0.594153	0.260826	0.576623	0.0475098	0.473384	0.138661	0.137733	0.575743	0.289124	0.634926	0.378469	0.138707	0.559385	0.501235	0.210933	0.0999147	0.0808613	0.446007	0.0917137	0.571153	0.0582879	0.0922706	0.32854	0.720308	0.713495	0.929884	0.561235	0.0486288	0.474309
6	0.892311	0.995544	0.803399	0.00190685	0.691084	0.209285	0.490599	0.382453	0.313261	0.0557115	0.271063	0.0866175	0.779972	1.87808e-07	0.134407	0.253721	0.333218	0.444615	0.345981	0.129509	0.57635	0.899861	0.84663	0.87301	0.592335	0.50097	0.930684	0.672993	0.490599	0.231638	0.470328	0.430902	0.572074	0.610951	0.601371	0.285179	0.000764319	0.644565	0.083936	0.319646	0.597981	0.88803	0.636019	0.695841	0.487174	0.175069	0.571613	0.057187	0.145906
	Calculation of fdr in MLM
	0.000219909	70	1	0.0233103
	0.00775771	99	2	0.411159		0.000320279	42	1	0.0339496										6.33244e-05	1	0.00671239		1.87808e-07	1	1.99077e-05
	0.00820188	57	3	0.2898		0.000763316	70	2	0.0404557		0.00505984	1	0.536343						0.0021824	2	0.115667		0.000764319	2	0.0405089
	0.0104023	27	4	0.275661		0.0100004	40	3	0.353347		0.00512152	2	0.27144		0.000538546	1	0.0570859		0.00390461	3	0.137963		0.00190685	3	0.0673754
	0.0187277	22	5	0.397027		0.0108846	56	4	0.288443		0.00512152	3	0.18096		0.00948391	2	0.502647		0.00558393	4	0.147974		0.00287347	4	0.076147
	0.0232195	42	6	0.410211		0.0220215	27	5	0.466855		0.00807388	4	0.213958		0.00964411	3	0.340758		0.0101327	5	0.214812		0.0077035	5	0.163314
	0.0424119	73	7	0.642237		0.0287834	57	6	0.508507		0.010117	5	0.214481		0.0107672	4	0.285332		0.0103041	6	0.18204		0.0445439	6	0.786942
	0.0496458	10	8	0.657808		0.0666519	99	7	1.0093		0.0201447	6	0.355889		0.0156485	5	0.331748		0.0128306	7	0.194292		0.0557115	7	0.843632
	0.0558727	56	9	0.658056		0.0916581	35	8	1.21447		0.0361155	7	0.546892		0.0220237	6	0.389086		0.0182509	8	0.241825		0.057187	8	0.757728
	0.0594512	101	10	0.630183		0.114948	19	9	1.35383		0.0400688	8	0.530911		0.025934	7	0.392715		0.018906	9	0.222671		0.0601682	9	0.708648
	0.0872593	8	11	0.840862		0.116107	94	10	1.23073		0.049699	9	0.585344		0.0279482	8	0.370314		0.0213658	10	0.226478		0.0766744	10	0.812748
	0.088351	69	12	0.780434		0.132039	91	11	1.27238		0.0512891	10	0.543664		0.0352307	9	0.41494		0.0232857	11	0.22439		0.083936	11	0.808838
	0.118896	76	13	0.96946		0.139962	78	12	1.23633		0.052318	11	0.504155		0.0355659	10	0.376998		0.0421864	12	0.372647		0.0849416	12	0.750318
	0.123466	82	14	0.934812		0.188814	101	13	1.53956		0.0649703	12	0.573904		0.0374451	11	0.360835		0.0442571	13	0.360866		0.0866175	13	0.706266
	0.128542	18	15	0.908366		0.189119	76	14	1.4319		0.0936493	13	0.763602		0.0375272	12	0.33149		0.0475098	14	0.359717		0.107357	14	0.812842
	0.129077	40	16	0.855137		0.193028	28	15	1.36406		0.143071	14	1.08325		0.0386275	13	0.314963		0.0486288	15	0.343643		0.116795	15	0.825349
	0.130171	19	17	0.811655		0.193889	73	16	1.28451		0.147643	15	1.04335		0.0412067	14	0.311994		0.0541158	16	0.358517		0.11943	16	0.791221
	0.137135	46	18	0.807574		0.194645	92	17	1.21367		0.169349	16	1.12194		0.0501658	15	0.354505		0.0543016	17	0.338586		0.120508	17	0.751402
	0.139242	80	19	0.776821		0.206812	53	18	1.21789		0.18405	17	1.14761		0.0564045	16	0.37368		0.0582879	18	0.343251		0.129509	18	0.762666
	0.140382	94	20	0.744023		0.206812	54	19	1.15379		0.186938	18	1.10086		0.0789897	17	0.492524		0.0695053	19	0.387767		0.134407	19	0.749849
	0.142011	91	21	0.716818		0.20921	22	20	1.10881		0.191014	19	1.06566		0.0797077	18	0.46939		0.0808613	20	0.428565		0.145906	20	0.773304
	0.156468	50	22	0.753893		0.210922	2	21	1.06465		0.195648	20	1.03694		0.0822303	19	0.458758		0.0913209	21	0.460953		0.157693	21	0.795972
	0.157881	48	23	0.727627		0.220147	34	22	1.06071		0.20704	21	1.04506		0.0906444	20	0.480415		0.0917137	22	0.441893		0.16433	22	0.791773
	0.186505	31	24	0.82373		0.229137	85	23	1.05602		0.20704	22	0.997559		0.0909333	21	0.458996		0.0922706	23	0.425247		0.169812	23	0.782614
	0.208293	49	25	0.883161		0.242529	50	24	1.07117		0.221713	23	1.02181		0.091321	22	0.440001		0.0980383	24	0.433003		0.175069	24	0.773223
	0.209186	75	26	0.852836		0.247217	25	25	1.0482		0.224203	24	0.990231		0.103391	23	0.4765		0.099128	25	0.420303		0.209285	25	0.887369
	0.236983	25	27	0.930378		0.250555	21	26	1.02149		0.232323	25	0.98505		0.104573	24	0.461864		0.0999147	26	0.407345		0.231638	26	0.944369
	0.249944	98	28	0.946217		0.253144	31	27	0.993825		0.240419	26	0.98017		0.136898	25	0.580447		0.116793	27	0.458521		0.24901	27	0.977594
	0.290335	3	29	1.06122		0.253538	3	28	0.959823		0.242155	27	0.950684		0.144237	26	0.588045		0.117009	28	0.442961		0.253721	28	0.960515
	0.294235	64	30	1.03963		0.265162	80	29	0.969213		0.243756	28	0.922792		0.154921	27	0.608209		0.137733	29	0.503438		0.271063	29	0.990783
	0.314591	53	31	1.0757		0.271243	7	30	0.958392		0.263906	29	0.964622		0.161212	28	0.610304		0.138661	30	0.489935		0.271864	30	0.960585
	0.314591	54	32	1.04208		0.281156	59	31	0.961373		0.264618	30	0.934985		0.162139	29	0.592647		0.138707	31	0.474289		0.285179	31	0.975127
	0.324691	21	33	1.04295		0.287856	63	32	0.953525		0.267328	31	0.914088		0.170353	30	0.601916		0.152618	32	0.505548		0.313261	32	1.03768
	0.335162	7	34	1.04492		0.314251	24	33	1.00941		0.282391	32	0.935419		0.171689	31	0.587067		0.152772	33	0.490722		0.319646	33	1.02674
	0.344356	12	35	1.04291		0.322742	104	34	1.0062		0.282628	33	0.907837		0.181209	32	0.600255		0.18248	34	0.56891		0.32348	34	1.0085
	0.353684	29	36	1.0414		0.327548	82	35	0.992004		0.284451	34	0.886817		0.214135	33	0.687828		0.186189	35	0.563886		0.327762	35	0.99265
	0.355459	35	37	1.01834		0.343053	14	36	1.0101		0.294627	35	0.892298		0.226038	34	0.704705		0.186267	36	0.548452		0.333218	36	0.981142
	0.358651	24	38	1.00045		0.350073	75	37	1.00291		0.298179	36	0.877971		0.241117	35	0.730241		0.193384	37	0.554019		0.342686	37	0.981749
	0.372059	2	39	1.01124		0.395145	98	38	1.10225		0.298592	37	0.855424		0.250766	36	0.738367		0.202748	38	0.565559		0.345981	38	0.965104
	0.392566	74	40	1.0403		0.399743	62	39	1.08648		0.308123	38	0.8595		0.251096	37	0.719357		0.20847	39	0.56661		0.368281	39	1.00097
	0.396102	5	41	1.02407		0.403115	74	40	1.06826		0.311141	39	0.845666		0.251493	38	0.701533		0.210933	40	0.558974		0.382453	40	1.0135
	0.404722	100	42	1.02144		0.408553	69	41	1.05626		0.320891	40	0.850362		0.257416	39	0.699644		0.225392	41	0.582721		0.388819	41	1.00524
	0.409559	78	43	1.00961		0.411674	81	42	1.03899		0.327188	41	0.8459		0.264415	40	0.7007		0.250772	42	0.6329		0.407794	42	1.02919
	0.42417	68	44	1.02186		0.415127	6	43	1.02334		0.328708	42	0.829597		0.265831	41	0.687271		0.252995	43	0.623663		0.430902	43	1.06222
	0.432726	103	45	1.01931		0.445483	46	44	1.07321		0.336679	43	0.829952		0.270871	42	0.683628		0.256116	44	0.617006		0.430902	44	1.03808
	0.451398	63	46	1.04018		0.459716	66	45	1.08289		0.341757	44	0.823323		0.281879	43	0.694866		0.258647	45	0.609258		0.441646	45	1.04032
	0.452022	81	47	1.01945		0.479793	1	46	1.10561		0.345651	45	0.814199		0.306874	44	0.739287		0.260826	46	0.601034		0.444615	46	1.02455
	0.463934	65	48	1.02452		0.497697	84	47	1.12246		0.365683	46	0.84266		0.315265	45	0.742625		0.268188	47	0.604848		0.447118	47	1.00839
	0.46584	51	49	1.00774		0.501289	64	48	1.10701		0.384371	47	0.86688		0.322486	46	0.743121		0.287699	48	0.635334		0.470328	48	1.03864
	0.490667	33	50	1.04021		0.517046	48	49	1.11851		0.390954	48	0.863357		0.322486	47	0.727309		0.289124	49	0.625451		0.479036	49	1.03628
	0.492545	67	51	1.02372		0.526854	13	50	1.11693		0.40222	49	0.870108		0.332648	48	0.734599		0.29634	50	0.628241		0.487174	50	1.03281
	0.508106	13	52	1.03575		0.542594	89	51	1.12774		0.406938	50	0.862709		0.337776	49	0.7307		0.32854	51	0.682849		0.490599	51	1.01968
	0.513087	38	53	1.02617		0.558473	10	52	1.13842		0.409248	51	0.850594		0.348928	50	0.739727		0.344983	52	0.703235		0.490599	52	1.00007
	0.514937	104	54	1.0108		0.559747	8	53	1.11949		0.419358	52	0.854845		0.34902	51	0.725413		0.360505	53	0.721011		0.50097	53	1.00194
	0.522349	79	55	1.00671		0.563749	67	54	1.10662		0.421198	53	0.842396		0.352713	52	0.718991		0.363211	54	0.71297		0.537675	54	1.05544
	0.527609	96	56	0.998688		0.566148	29	55	1.09112		0.442433	54	0.86848		0.359297	53	0.718594		0.367032	55	0.707371		0.556371	55	1.07228
	0.574126	1	57	1.06767		0.569459	18	56	1.07791		0.476008	55	0.917397		0.359297	54	0.705287		0.378469	56	0.716388		0.565089	56	1.06963
	0.575635	41	58	1.05202		0.592837	83	57	1.10247		0.478644	56	0.906004		0.367433	55	0.708144		0.398615	57	0.741284		0.571613	57	1.063
	0.576523	43	59	1.03579		0.610116	106	58	1.11504		0.481224	57	0.894908		0.37496	56	0.709745		0.423485	58	0.773955		0.571666	58	1.04477
	0.587042	60	60	1.03711		0.619813	5	59	1.11356		0.48215	58	0.881171		0.386147	57	0.718098		0.430192	59	0.772888		0.572074	59	1.02779
	0.58971	95	61	1.02474		0.624978	4	60	1.10413		0.485865	59	0.87291		0.418166	58	0.764234		0.437698	60	0.773267		0.575852	60	1.01734
	0.616231	44	62	1.05356		0.626957	30	61	1.08947		0.485865	60	0.858362		0.436361	59	0.78397		0.44084	61	0.76605		0.57635	61	1.00153
	0.621131	77	63	1.04508		0.638594	38	62	1.09179		0.491406	61	0.853919		0.445394	60	0.786862		0.442933	62	0.757273		0.592335	62	1.0127
	0.624103	4	64	1.03367		0.6442	32	63	1.08389		0.495914	62	0.847853		0.447653	61	0.777888		0.445071	63	0.748849		0.592909	63	0.997594
	0.652903	17	65	1.06473		0.65241	55	64	1.08055		0.496966	63	0.836165		0.4669	62	0.798249		0.446007	64	0.7387		0.597981	64	0.990406
	0.658599	102	66	1.05775		0.653453	23	65	1.06563		0.498355	64	0.825401		0.513093	63	0.863299		0.450313	65	0.734356		0.601371	65	0.980698
	0.689278	47	67	1.0905		0.654349	96	66	1.05092		0.499238	65	0.814141		0.536948	64	0.889321		0.451224	66	0.724694		0.610951	66	0.981224
	0.697829	85	68	1.08779		0.662854	105	67	1.04869		0.500341	66	0.803579		0.553367	65	0.902414		0.473384	67	0.748937		0.636019	67	1.00624
	0.710508	23	69	1.09151		0.674875	86	68	1.05201		0.503748	67	0.796974		0.553595	66	0.889106		0.474309	68	0.739364		0.644565	68	1.00476
	0.710508	30	70	1.07591		0.675904	12	69	1.03834		0.514554	68	0.802099		0.595413	67	0.941996		0.501235	69	0.770014		0.659604	69	1.01331
	0.71639	90	71	1.06954		0.679674	97	70	1.02922		0.526561	69	0.808919		0.596372	68	0.929639		0.524233	70	0.793838		0.672993	70	1.0191
	0.743927	86	72	1.09523		0.69566	36	71	1.03859		0.547983	70	0.829802		0.620506	69	0.953241		0.530243	71	0.79163		0.676453	71	1.00992
	0.745383	34	73	1.08234		0.695693	65	72	1.02421		0.589582	71	0.88022		0.629119	70	0.952667		0.559206	72	0.823275		0.680428	72	1.00174
	0.760401	92	74	1.08922		0.703364	95	73	1.02132		0.60225	72	0.886646		0.635884	71	0.949348		0.559385	73	0.812257		0.691084	73	1.00349
	0.807396	36	75	1.14112		0.71339	100	74	1.02188		0.603638	73	0.876515		0.649081	72	0.955592		0.561235	74	0.803931		0.695841	74	0.996745
	0.807861	45	76	1.12675		0.730515	15	75	1.03246		0.621746	74	0.890609		0.671381	73	0.974881		0.571153	75	0.807229		0.695841	75	0.983455
	0.835333	97	77	1.14994		0.737103	37	76	1.02807		0.62979	75	0.890103		0.69004	74	0.988435		0.575743	76	0.80301		0.722447	76	1.00762
	0.840211	26	78	1.14182		0.747232	47	77	1.02866		0.631045	76	0.880142		0.702572	75	0.992968		0.576623	77	0.793793		0.758283	77	1.04387
	0.846071	58	79	1.13523		0.748181	20	78	1.01676		0.634374	77	0.873294		0.712043	76	0.993113		0.594153	78	0.807438		0.774942	78	1.05313
	0.85384	55	80	1.13134		0.767497	61	79	1.02981		0.648774	78	0.881667		0.731428	77	1.0069		0.626085	79	0.840063		0.779972	79	1.04655
	0.854699	37	81	1.1185		0.771187	49	80	1.02182		0.679716	79	0.912025		0.750103	78	1.01937		0.634926	80	0.841277		0.786678	80	1.04235
	0.855916	9	82	1.10643		0.77198	33	81	1.01025		0.682179	80	0.903888		0.760135	79	1.01993		0.645786	81	0.845102		0.794664	81	1.03993
	0.857727	39	83	1.09541		0.782478	44	82	1.0115		0.699898	81	0.915916		0.777446	80	1.03012		0.667888	82	0.863368		0.794833	82	1.02747
	0.867034	106	84	1.09411		0.786218	103	83	1.00409		0.740052	82	0.956653		0.79117	81	1.03536		0.678454	83	0.866459		0.803399	83	1.02603
	0.875855	15	85	1.09224		0.807854	77	84	1.01943		0.776888	83	0.99217		0.801915	82	1.03662		0.691793	84	0.872977		0.833852	84	1.05224
	0.880823	83	86	1.08567		0.831168	17	85	1.03652		0.785998	84	0.991855		0.809482	83	1.0338		0.693301	85	0.864587		0.840574	85	1.04824
	0.903721	93	87	1.10109		0.838146	11	86	1.03306		0.788118	85	0.98283		0.813786	84	1.02692		0.712703	86	0.878448		0.840574	86	1.03606
	0.904178	89	88	1.08912		0.846003	60	87	1.03076		0.824705	86	1.0165		0.818594	85	1.02083		0.713495	87	0.869316		0.84663	87	1.03153
	0.907757	11	89	1.08115		0.867778	43	88	1.04528		0.829288	87	1.0104		0.826417	86	1.01861		0.718261	88	0.865178		0.87301	88	1.05158
	0.908452	52	90	1.06995		0.902441	9	89	1.07482		0.836335	88	1.0074		0.852184	87	1.03829		0.720308	89	0.857895		0.88803	89	1.05765
	0.918435	16	91	1.06982		0.908757	39	90	1.07031		0.841373	89	1.00208		0.874114	88	1.05291		0.745642	90	0.878201		0.892311	90	1.05094
	0.923167	105	92	1.06365		0.915311	79	91	1.06619		0.843404	90	0.993343		0.877054	89	1.04458		0.745642	91	0.86855		0.892311	91	1.0394
	0.923806	14	93	1.05294		0.929509	93	92	1.07096		0.864339	91	1.00681		0.882095	90	1.03891		0.754925	92	0.869804		0.894412	92	1.03052
	0.928157	59	94	1.04665		0.9414	45	93	1.07299		0.865496	92	0.997202		0.904694	91	1.05382		0.778639	93	0.887481		0.899861	93	1.02565
	0.928183	6	95	1.03566		0.943122	51	94	1.06352		0.879339	93	1.00226		0.912268	92	1.05109		0.783513	94	0.883536		0.899861	94	1.01474
	0.930444	66	96	1.02736		0.945128	58	95	1.05456		0.900866	94	1.01587		0.914154	93	1.04194		0.797999	95	0.890398		0.930684	95	1.03845
	0.940701	20	97	1.02798		0.946163	102	96	1.04472		0.916279	95	1.02237		0.926714	94	1.04502		0.802337	96	0.885914		0.938959	96	1.03677
	0.954584	28	98	1.03251		0.954739	26	97	1.04332		0.923267	96	1.01944		0.934566	95	1.04278		0.807653	97	0.88259		0.938959	97	1.02608
	0.965746	61	99	1.03403		0.955921	52	98	1.03396		0.933937	97	1.02059		0.939993	96	1.03791		0.856889	98	0.926839		0.978401	98	1.05827
	0.966341	32	100	1.02432		0.962733	90	99	1.03081		0.938787	98	1.01542		0.943456	97	1.03099		0.871816	99	0.933459		0.992457	99	1.06263
	0.994618	62	101	1.04386		0.963592	68	100	1.02141		0.945761	99	1.01263		0.954746	98	1.03268		0.877879	100	0.930552		0.994423	100	1.05409
	0.998533	84	102	1.03769		0.983103	16	101	1.03177		0.968668	100	1.02679		0.960487	99	1.0284		0.929884	101	0.975918		0.994423	101	1.04365
	NA	71	103	#VALUE!		0.999287	41	102	1.03848		0.978438	101	1.02688		0.976653	100	1.03525		0.964264	102	1.00208		0.995544	102
	NA	72	104	#VALUE!		NA	71	103			0.989421	102	1.02822		0.976902	101	1.02526		5	103			6	103
	NA	87	105	#VALUE!		NA	72	104			NA				0.989952	102	1.02877		NA				NA
	NA	88	106	#VALUE!		NA	87	105			NA				NA				NA				NA
						NA	88	106			NA				NA				NA				NA
											NA				NA				NA				NA
															NA
Calculation and screening of P-value and R-value of GLM
Trait	Locus	p	r
anx19	1	0.5898	0.135
anx19	2	0.3064	0.1443
anx19	4	0.9984	0.000697
anx19	5	0.2001	0.2642
anx19	6	0.0566	0.3829
anx19	7	0.7839	0.0514
anx19	8	0.8225	0.1681
anx19	9	0.2363	0.1112
anx19	10	0.1116	0.1236
anx19	11	0.1628	0.254
anx19	12	0.6062	0.0206
anx19	13	0.0141	0.3474
anx19	14	0.7869	0.036
anx19	15	0.0235	0.5558
anx19	16	0.2129	0.1769
anx19	17	0.6996	0.2288
anx19	18	0.6802	0.0478
anx19	19	0.469	0.0729
anx19	20	0.8554	0.0553
anx19	21	0.3634	0.2422
anx19	22	0.8412	0.0578
Zuoxuan	1	0.5211	0.1471
Zuoxuan	2	0.9309	0.04
Zuoxuan	4	0.8204	0.0192
Zuoxuan	5	0.0468	0.345
Zuoxuan	6	0.0265	0.4189
Zuoxuan	7	0.6835	0.0647
Zuoxuan	8	0.3133	0.2876
Zuoxuan	9	0.0073	0.2577
Zuoxuan	10	0.2818	0.0805
Zuoxuan	11	0.579	0.1566
Zuoxuan	12	0.4448	0.0332
Zuoxuan	13	0.0466	0.2956
Zuoxuan	14	0.8505	0.0286
Zuoxuan	15	0.3211	0.4019
Zuoxuan	16	0.6149	0.0986
Zuoxuan	17	0.7423	0.2183
Zuoxuan	18	0.7542	0.0396
Zuoxuan	19	0.2759	0.1031
Zuoxuan	20	0.6475	0.0877
Zuoxuan	21	0.761	0.1581
Zuoxuan	22	0.881	0.0506
anx13	1	0.02	0.3332
anx13	2	0.5331	0.1047
anx13	4	0.5085	0.0477
anx13	5	0.2175	0.2587
anx13	6	0.1545	0.3264
anx13	7	0.0782	0.1919
anx13	8	0.7222	0.1936
anx13	9	0.0179	0.2242
anx13	10	0.0206	0.1933
anx13	11	0.6749	0.1389
anx13	12	0.4991	0.0285
anx13	13	0.0349	0.3089
anx13	14	0.1855	0.1234
anx13	15	0.2902	0.4107
anx13	16	0.3508	0.1442
anx13	17	0.7406	0.2188
anx13	18	0.3694	0.0871
anx13	19	0.4163	0.0801
anx13	20	0.8868	0.0495
anx13	21	0.9712	0.0872
anx13	22	0.9604	0.0318
anx15	1	0.0613	0.2825
anx15	2	0.128	0.1943
anx15	4	0.9404	0.0084
anx15	5	0.0451	0.3468
anx15	6	0.1179	0.3429
anx15	7	0.384	0.1072
anx15	8	0.4235	0.2603
anx15	9	0.1042	0.1508
anx15	10	0.7846	0.0232
anx15	11	0.4181	0.1875
anx15	12	0.4648	0.0314
anx15	13	0.1108	0.252
anx15	14	0.1571	0.1315
anx15	15	0.2127	0.4353
anx15	16	0.0856	0.2277
anx15	17	0.2978	0.3234
anx15	18	0.5761	0.0597
anx15	19	0.5483	0.063
anx15	20	0.7921	0.0659
anx15	21	0.0709	0.348
anx15	22	0.3003	0.1456
anx17	1	0.038	0.3051
anx17	2	0.0104	0.305
anx17	4	0.0839	0.1307
anx17	5	0.3408	0.2258
anx17	6	0.3348	0.2706
anx17	7	0.5879	0.0773
anx17	8	0.0603	0.3942
anx17	9	0.1822	0.1243
anx17	10	0.9503	0.0077
anx17	11	0.4013	0.1909
anx17	12	0.2983	0.0491
anx17	13	0.1798	0.2244
anx17	14	0.182	0.1244
anx17	15	0.0676	0.5061
anx17	16	0.0629	0.2432
anx17	17	0.1501	0.3729
anx17	18	0.2647	0.1053
anx17	19	0.5479	0.063
anx17	20	0.2386	0.1597
anx17	21	0.0123	0.4277
anx17	22	0.3785	0.1303
anx16	1	0.0502	0.2921
anx16	2	0.1439	0.1881
anx16	4	2.86e-06	0.4513
anx16	5	0.6607	0.1605
anx16	6	0.9409	0.1197
anx16	7	0.6843	0.0646
anx16	8	0.000468	0.5786
anx16	9	0.9481	0.0153
anx16	10	0.5114	0.0494
anx16	11	0.0683	0.302
anx16	12	0.1799	0.069
anx16	13	0.5711	0.1383
anx16	14	0.8835	0.0245
anx16	15	0.3378	0.3973
anx16	16	0.5622	0.1069
anx16	17	0.367	0.3053
anx16	18	0.027	0.2082
anx16	19	0.5964	0.0573
anx16	20	0.4214	0.1227
anx16	21	0.000142	0.5711
anx16	22	0.2909	0.1476
MLM-R
	V1	V2	V3	V4	V5	V6	V7	V8	V9	V10	V11	V12	V13	V14	V15	V16	V17	V18	V19	V20	V21	V22	V23	V24	V25	V26	V27	V28	V29	V30	V31	V32	V33	V34	V35	V36	V37	V38	V39	V40	V41	V42	V43	V44	V45	V46	V47	V48	V49
1	0.0805628	0.127644	0.150956	0.0702772	-0.121397	0.0129412	-0.137724	-0.241879	0.0260676	0.276348	-0.016636	-0.135151	0.0948106	0.0137321	-0.0224292	0.0147034	0.0645088	-0.215658	-0.214765	0.010681	0.140709	0.328155	-0.0532581	-0.131233	-0.168583	0.0289447	0.355771	-0.00817746	-0.132584	0.0532581	-0.187982	0.0060591	-0.0987253	-0.0466024	0.1321	0.0349941	-0.0262901	0.0937049	-0.0257365	0.215364	-0.0802466	0.317436	0.0800607	0.0718729	-0.034908	0.211037	-0.057364	0.200709	0.179206
	0.00649037	0.0162931	0.0227876	0.00493889	0.0147373	0.000167475	0.018968	0.0585056	0.00067952	0.0763679	0.000276758	0.0182659	0.00898904	0.000188571	0.00050307	0.000216191	0.00416139	0.0465085	0.046124	0.000114083	0.0197991	0.107686	0.00283642	0.0172222	0.0284201	0.000837794	0.126573	6.68709e-05	0.0175784	0.00283642	0.0353372	3.67127e-05	0.00974669	0.00217179	0.0174504	0.00122459	0.000691171	0.00878061	0.000662368	0.0463817	0.00643952	0.100766	0.00640972	0.00516572	0.00121857	0.0445368	0.00329063	0.0402842	0.0321148
2	0.101203	0.178192	0.162851	0.0701004	-0.0711457	-0.11661	-0.156994	-0.083596	0.0175994	0.0838666	-0.0293237	-0.0599741	0.0906771	-0.135513	0.0494273	0.00304096	-0.0306063	-0.0815433	-0.22347	0.0460727	0.163864	0.178851	-0.0643997	-0.143746	-0.165009	0.00814945	0.320111	0.185281	-0.0822413	-0.0697007	-0.162984	-0.0662409	-0.0415916	-0.174701	0.238677	0.0561252	-0.0481732	0.0673615	0.0164549	0.357541	-0.00012824	0.483988	0.0239014	0.0396278	0.010555	0.109224	-0.0462523	0.09283	0.0417404
	0.0102421	0.0317522	0.0265204	0.00491406	0.00506172	0.013598	0.0246471	0.00698829	0.00030974	0.00703361	0.000859877	0.0035969	0.00822233	0.0183638	0.00244305	9.24744e-06	0.000936747	0.00664931	0.0499388	0.00212269	0.0268516	0.0319877	0.00414732	0.020663	0.0272278	6.64135e-05	0.102471	0.0343292	0.00676363	0.00485819	0.0265639	0.00438786	0.00172986	0.0305203	0.0569669	0.00315003	0.00232066	0.00453757	0.000270765	0.127836	1.64454e-08	0.234244	0.000571276	0.00157036	0.000111408	0.01193	0.00213927	0.00861741	0.00174226
3	0.174118	0.386715	0.148425	0.137297	-0.184215	-0.135874	-0.141807	-0.0406727	0.166763	0.0773411	0.098558	0.0287314	0.0317963	-0.0587471	-0.195424	0.0592281	-0.159389	-0.0245287	-0.139992	0.00563989	0.149634	0.173198	-0.100875	-0.118655	0.0933804	-0.102073	0.179692	0.086105	-0.0691296	-0.276286	-0.144663	-0.14855	0.170245	-0.124416	0.158267	0.100664	-0.0243176	0.00190391	-0.017885	0.260394	0.134792	0.386218	-0.0957824	0.0389708	0.386218	0.0973032	-0.00976817	0.0747284	0.0283587
	0.0303171	0.149549	0.0220299	0.0188504	0.0339351	0.0184618	0.0201093	0.00165427	0.02781	0.00598165	0.00971367	0.000825495	0.001011	0.00345122	0.0381904	0.00350797	0.0254048	0.000601657	0.0195978	3.18083e-05	0.0223904	0.0299975	0.0101758	0.014079	0.0087199	0.0104188	0.0322893	0.00741407	0.0047789	0.0763338	0.0209274	0.0220672	0.0289834	0.0154794	0.0250483	0.0101332	0.000591346	3.62487e-06	0.000319872	0.067805	0.018169	0.149165	0.00917426	0.00151872	0.149165	0.00946791	9.54172e-05	0.00558434	0.000804217
4	0.0529629	-0.022211	-0.0267503	0.157114	0.0227464	0.286931	-0.126878	-0.336844	-0.057216	0.354215	-0.248258	-0.017191	0.238918	-0.00814814	0.0849536	0.0132065	0.292112	-0.138435	-0.307897	-0.167126	0.194377	0.202119	0.0108088	-0.190224	-0.239197	0.163793	0.311781	-0.00420208	-0.163545	0.0652683	-0.245699	-0.111413	-0.115857	-0.0154779	-0.0314809	0.176964	-0.03601	0.0438167	-0.109246	0.159221	-0.268882	0.320106	0.136988	-0.00415722	-0.0710052	0.054788	0.0884818	0.239404	0.0101839
	0.00280507	0.000493329	0.000715579	0.0246848	0.000517397	0.0823294	0.0160981	0.113464	0.00327367	0.125468	0.061632	0.00029553	0.057082	6.63922e-05	0.00721711	0.000174413	0.0853292	0.0191644	0.0948003	0.0279312	0.0377826	0.0408521	0.000116829	0.0361854	0.057215	0.026828	0.0972071	1.76575e-05	0.0267469	0.00425995	0.0603678	0.0124129	0.0134229	0.000239565	0.000991044	0.0313161	0.00129672	0.00191991	0.0119346	0.0253514	0.0722975	0.102468	0.0187658	1.72824e-05	0.00504174	0.00300172	0.00782903	0.0573145	0.000103712
5	0.188082	-0.0517694	-0.0359317	0.321627	0.0528362	0.157986	-0.107859	-0.397168	0.109834	0.419493	-0.181375	-0.0231652	0.110335	0.356952	-0.0912505	0.0698768	0.256258	-0.179137	-0.189682	-0.163791	0.0763956	0.160408	-0.0800397	-0.278879	-0.102677	0.21024	0.210724	-0.0802239	-0.151331	0.068097	-0.125956	-0.210216	-0.083673	0.0963445	-0.178187	0.232977	0.24677	0.109099	-0.238638	0.0811872	-0.266931	0.238241	0.139605	-0.0513772	-0.0526838	-0.0126339	0.0832805	0.277541	-0.102464
	0.0353747	0.00268007	0.00129109	0.103444	0.00279166	0.0249596	0.0116336	0.157743	0.0120634	0.175975	0.032897	0.000536625	0.0121739	0.127415	0.00832665	0.00488277	0.0656682	0.0320902	0.0359792	0.0268273	0.00583629	0.0257306	0.00640636	0.0777733	0.0105427	0.0442007	0.0444046	0.00643588	0.022901	0.0046372	0.0158649	0.0441906	0.00700116	0.00928226	0.0317506	0.0542782	0.0608954	0.0119026	0.056948	0.00659136	0.0712522	0.0567588	0.0194895	0.00263961	0.00277559	0.000159615	0.00693564	0.0770292	0.0104989
6	-0.0194372	0.000801916	-0.0357348	0.424465	0.057013	0.178822	-0.0987408	-0.124915	0.144037	0.269613	-0.157052	0.242357	-0.0400958	0.654644	-0.21248	0.162789	0.138274	0.109432	-0.134701	-0.215127	-0.0800968	0.0180672	-0.0277674	0.0229476	0.0767712	0.096404	-0.0124895	-0.0605447	-0.0987408	-0.170492	0.103384	-0.112736	-0.0809935	0.072948	-0.0749089	0.15256	0.456306	0.066168	-0.244383	0.142169	-0.0756062	0.0202146	0.0678775	-0.0560901	0.0995183	-0.192884	0.0810905	0.268065	-0.206538
	0.000377803	6.43069e-07	0.00127698	0.18017	0.00325048	0.0319773	0.00974974	0.0156038	0.0207468	0.0726912	0.0246653	0.0587369	0.00160767	0.428558	0.0451479	0.0265002	0.0191197	0.0119753	0.0181444	0.0462796	0.0064155	0.000326422	0.000771027	0.000526591	0.00589382	0.00929373	0.000155987	0.00366566	0.00974974	0.0290674	0.0106883	0.0127093	0.00655995	0.00532141	0.00561135	0.0232746	0.208215	0.0043782	0.0597231	0.020212	0.0057163	0.000408632	0.00460736	0.0031461	0.00990389	0.0372043	0.00657567	0.0718589	0.0426581
[truncated: 57 more columns]
