# Supplementary material for: Genetic diversity, population structure and quality-trait associations in Blumea balsamifera revealed by EST-SSR markers
Source: PLoS One. 2025 Jul 17;20(7):e0328403. doi: 10.1371/journal.pone.0328403 (PMC12270148; doi:10.1371/journal.pone.0328403)
Supplement: S2 File — (XLSX) [file pone.0328403.s002.xlsx]

## Sheet: SSR genetic diversity analysis 
Nei values of 22 primers were calculated											Na, Ne and I values of 22 primers were calculated
Locus	Sample	Size	Obs_Hom	Obs_Het	Exp_Hom*	Exp_Het*	Nei**	Ave_Het			Sample	Size	na*	ne*	I*
================================================================================
	1	102	0.6667	0.3333	0.6397	0.3603	0.3568	0.1667			1	102	6	1.5547	0.7843
	2	102	0.6275	0.3725	0.4376	0.5624	0.5569	0.1863			2	102	4	2.2568	0.9794
	3	100	0.5	0.5	0.4568	0.5432	0.5378	0.2451			3	100	3	2.1636	0.8481
	4	102	0.4314	0.5686	0.5261	0.4739	0.4692	0.2843			4	102	3	1.8841	0.7001
	5	102	0.1373	0.8627	0.2549	0.7451	0.7378	0.4314			5	102	6	3.8138	1.5296
	6	102	0.3333	0.6667	0.306	0.694	0.6872	0.3333			6	102	7	3.1973	1.4114
	7	102	0.8039	0.1961	0.7494	0.2506	0.2482	0.098			7	102	4	1.3301	0.5361
	8	98	0.449	0.551	0.259	0.741	0.7334	0.2647			8	98	7	3.7516	1.5375
	9	102	0.4118	0.5882	0.4675	0.5325	0.5273	0.2941			9	102	4	2.1155	0.8229
	10	98	0.7551	0.2449	0.7498	0.2502	0.2476	0.1176			10	98	3	1.3291	0.4469
	11	102	0.6078	0.3922	0.4632	0.5368	0.5315	0.1961			11	102	5	2.1346	1.0656
	12	102	0.5098	0.4902	0.5696	0.4304	0.4262	0.2451			12	102	3	1.7427	0.711
	13	102	0.2353	0.7647	0.3145	0.6855	0.6788	0.3824			13	102	4	3.1131	1.2412
	14	102	0.6471	0.3529	0.4683	0.5317	0.5265	0.1765			14	102	3	2.1121	0.8575
	15	102	0.2353	0.7647	0.2058	0.7942	0.7864	0.3824			15	102	8	4.6823	1.7928
	16	96	0.5625	0.4375	0.3853	0.6147	0.6083	0.2059			16	96	4	2.5529	1.0489
	17	102	0.3137	0.6863	0.2176	0.7824	0.7747	0.3431			17	102	7	4.4386	1.6177
	18	102	0.7843	0.2157	0.5564	0.4436	0.4393	0.1078			18	102	3	1.7833	0.7108
	19	102	0.6078	0.3922	0.6379	0.3621	0.3585	0.1961			19	102	4	1.5589	0.6885
	20	102	0.6667	0.3333	0.5032	0.4968	0.4919	0.1667			20	102	4	1.9682	0.947
	21	102	0.3725	0.6275	0.3456	0.6544	0.648	0.3137			21	102	6	2.8411	1.303
	22	102	0.4706	0.5294	0.4349	0.5651	0.5596	0.2647			22	102	4	2.2706	0.9325
		2228	11.1294	10.8706	9.9491	12.0509	11.9319	5.402			TOTAL	2228	102	54.595	22.5128
	Mean	101	0.5059	0.4941	0.4522	0.5478	0.5424	0.2455			Mean	101	4.6364	2.4816	1.0233
	St.Dev		0.1858	0.1858	0.1587	0.1587	0.1571	0.0933			St.	Dev	1.59	0.9688	0.3715
================================================================================
*	Expected	homozygosty	and	heterozygosity	were	computed	using	Levene	-1949	* na = Observed number of alleles
**	Nei's	-1973	expected	heterozygosity						* ne = Effective number of alleles [Kimura and Crow (1964)]
										* I = Shannon's Information index [Lewontin (1972)]
The Nm values of 22 primers were calculated
Locus	Sample	Size	Fis	Fit	Fst	Nm*
============================================================
	1	102	-1	0.0657	0.5329	0.2192
	2	102	-1	0.331	0.6655	0.1256
	3	100	-1	0.118	0.559	0.1972
	4	102	-1	-0.2118	0.3941	0.3844
	5	102	-1	-0.1694	0.4153	0.3519
	6	102	-1	0.0299	0.515	0.2355
	7	102	-1	0.2099	0.605	0.1633
	8	98	-1	0.2978	0.6489	0.1353
	9	102	-1	-0.1156	0.4422	0.3153
	10	98	-1	0.2297	0.6149	0.1566
	11	102	-1	0.2622	0.6311	0.1461
	12	102	-1	-0.1502	0.4249	0.3384
	13	102	-1	-0.1266	0.4367	0.3225
	14	102	-1	0.3297	0.6648	0.126
	15	102	-1	0.0276	0.5138	0.2366
	16	96	-1	0.3694	0.6847	0.1151
	17	102	-1	0.1141	0.5571	0.1988
	18	102	-1	0.509	0.7545	0.0814
	19	102	-1	-0.0938	0.4531	0.3018
	20	102	-1	0.3224	0.6612	0.1281
	21	102	-1	0.0317	0.5159	0.2346
	22	102	-1	0.0539	0.527	0.2244
				2.4346	12.2176	4.7381
Mean	101		-1	0.1032	0.5516	0.2032
				0.199283	0.0996387	0.0858768
* Nm = Gene flow estimated from Fst = 0.25(1 - Fst)/Fst.
PIC values of 22 primers were calculated
Marker	Major.Allele.Frquency	GenotypeNo	SampleSize	No. of obs.	AlleleNo	Availability	GeneDiversity	Heterozygosity	PIC
1	0.794118	9	51	51	6	1	0.356786	0.333333	0.340809
2	0.607843	7	51	51	4	1	0.556901	0.372549	0.499842
3	0.54	6	51	50	3	0.980392	0.5378	0.5	0.437466
4	0.637255	4	51	51	3	1	0.469243	0.568627	0.367968
5	0.392157	11	51	51	6	1	0.737793	0.862745	0.699455
6	0.470588	13	51	51	7	1	0.687236	0.666667	0.643553
7	0.862745	6	51	51	4	1	0.248174	0.196078	0.236985
8	0.408163	13	51	49	7	0.960784	0.733444	0.55102	0.695006
9	0.509804	5	51	51	4	1	0.527297	0.588235	0.416478
10	0.857143	4	51	49	3	0.960784	0.247605	0.244898	0.221592
11	0.656863	10	51	51	5	1	0.531526	0.392157	0.498752
12	0.715686	3	51	51	3	1	0.426182	0.490196	0.362882
13	0.441176	9	51	51	4	1	0.678777	0.764706	0.622707
14	0.598039	5	51	51	3	1	0.526528	0.352941	0.442635
15	0.372549	19	51	51	8	1	0.786428	0.764706	0.762109
16	0.479167	7	51	48	4	0.941176	0.60829	0.4375	0.529808
17	0.294118	15	51	51	7	1	0.774702	0.686275	0.740005
18	0.696078	5	51	51	3	1	0.439254	0.215686	0.365262
19	0.784314	5	51	51	4	1	0.358516	0.392157	0.326028
20	0.686275	7	51	51	4	1	0.491926	0.333333	0.456291
21	0.529412	12	51	51	6	1	0.64802	0.627451	0.605486
22	0.509804	7	51	51	4	1	0.559592	0.529412	0.464772
Mean	0.583786	8.27273	51	50.6364	4.63636	0.99287	0.542365	0.494122	0.487995
	Note: The data highlighted in red is the data used in the article
