# Supplementary material for: Genetic diversity, population structure and quality-trait associations in Blumea balsamifera revealed by EST-SSR markers
Source: PLoS One. 2025 Jul 17;20(7):e0328403. doi: 10.1371/journal.pone.0328403 (PMC12270148; doi:10.1371/journal.pone.0328403)
Supplement: S3 File — (XLSX) [file pone.0328403.s003.xlsx]

## Sheet: GD
1	51	4	21	21	7	2	1	51
	Sheet1	Codominant Genotypic Distance	3	4	Pop3	Pop4
1	7	8	13	14	15	16	17	18	19	20	21	22	23	24	28	32	33	34	50	51	2	3	4	5	6	9	12	25	35	36	37	38	39	40	41	42	43	44	45	46	49	10	11	26	27	29	30	31	47
0
16	0
16	0	0
21	28	28	0
21	22	22	31	0
15	7	7	24	20	0
26	31	31	29	30	23	0
21	27	27	17	28	20	18	0
21	14	14	27	16	15	28	29	0
16	19	19	17	18	15	22	17	22	0
26	24	24	30	26	18	28	25	27	27	0
28	28	28	19	33	22	23	18	24	25	28	0
25	24	24	27	24	22	29	20	23	26	25	23	0
28	28	28	19	33	22	23	18	24	25	28	0	23	0
13	17	17	13	16	12	20	15	20	4	24	21	24	21	0
24	21	21	33	27	24	26	29	25	25	35	23	26	23	23	0
22	23	23	23	23	15	17	15	26	20	22	20	21	20	17	26	0
19	15	15	33	24	16	25	20	26	12	25	23	22	23	16	19	19	0
27	28	28	29	27	25	25	16	30	22	19	24	19	24	22	32	22	20	0
21	25	25	30	23	21	23	23	23	23	26	27	24	27	22	22	23	24	32	0
18	21	21	26	27	22	22	23	22	23	25	23	21	23	22	14	25	19	23	14	0
43	29	29	44	37	34	38	41	31	37	34	38	36	38	36	29	36	34	37	42	34	0
30	33	33	31	32	34	21	29	31	31	35	31	30	31	27	30	33	34	29	33	26	32	0
35	29	29	30	34	30	31	33	26	33	35	31	37	31	31	22	30	36	41	28	28	23	29	0
33	27	27	42	29	30	30	39	30	32	35	35	35	35	30	14	32	28	36	29	25	23	26	20	0
33	28	28	36	31	30	25	34	28	32	31	37	34	37	31	25	23	34	35	30	30	23	27	16	20	0
27	28	28	31	28	29	32	33	29	28	30	32	31	32	23	28	30	30	32	27	30	27	22	25	20	25	0
35	29	29	36	36	32	33	39	29	33	32	33	34	33	30	22	34	32	39	30	28	21	32	18	17	25	18	0
35	33	33	33	28	35	33	35	28	30	31	35	36	35	28	26	33	35	37	24	28	27	31	18	20	26	16	20	0
34	28	28	38	33	31	30	34	28	30	36	34	32	34	30	23	31	28	33	29	24	21	33	19	18	26	22	15	22	0
36	28	28	41	35	32	33	40	33	33	33	38	41	38	32	25	34	34	38	30	32	22	31	20	18	21	19	21	19	18	0
29	28	28	29	32	29	26	27	25	28	31	28	27	28	27	21	28	28	27	27	18	22	21	19	19	23	22	21	24	12	23	0
36	29	29	35	34	33	34	41	30	34	40	36	37	36	28	24	34	36	43	41	32	16	23	19	19	21	19	18	28	23	22	21	0
37	30	30	35	40	35	36	35	33	33	41	31	41	31	32	25	33	33	38	35	30	25	39	24	28	31	34	28	27	21	27	23	30	0
34	28	28	34	28	32	29	32	30	30	32	36	35	36	28	22	30	30	34	32	28	22	23	14	18	17	22	24	21	18	18	21	16	28	0
26	23	23	34	30	22	24	28	23	26	28	32	31	32	26	26	28	24	26	23	25	27	25	20	17	21	15	17	23	18	19	18	26	29	23	0
33	25	25	40	32	31	31	37	28	34	31	38	37	38	32	22	32	29	34	30	25	15	27	20	16	18	17	16	20	16	15	17	18	23	16	16	0
34	36	36	40	33	37	31	34	33	33	34	38	32	38	32	29	36	34	31	28	27	29	27	33	23	26	18	26	21	24	23	23	33	32	28	20	22	0
37	33	33	30	28	34	26	34	26	28	39	26	33	26	26	18	31	31	36	29	23	22	24	20	16	25	19	21	20	21	24	17	17	27	20	21	19	23	0
37	32	32	36	30	33	33	35	27	32	34	37	37	37	30	29	33	37	37	29	32	23	26	20	20	20	23	26	19	24	21	21	22	33	17	21	21	28	23	0
40	29	29	41	42	29	32	39	33	40	31	34	39	34	36	33	32	34	43	31	36	21	33	20	27	27	21	18	24	22	20	26	23	31	23	21	14	30	27	29	0
36	29	29	30	32	32	33	35	26	31	33	31	31	31	29	27	30	34	38	33	32	15	25	17	24	22	17	14	23	17	19	15	14	27	17	19	16	24	15	19	17	0
32	30	30	32	30	32	31	35	30	32	33	35	33	35	28	23	30	32	38	26	30	28	23	15	17	19	17	22	17	24	21	19	18	31	16	22	19	26	22	19	20	18	0
38	32	32	34	34	35	36	37	32	35	34	34	36	34	32	31	32	34	40	28	34	32	26	20	25	28	19	23	15	23	23	22	28	31	22	26	27	27	25	23	22	19	10	0
26	25	25	22	26	24	23	24	24	24	25	19	27	19	21	29	21	27	27	22	29	32	22	21	27	23	17	23	21	24	24	21	30	25	26	20	25	24	26	28	22	21	17	13	0
23	16	16	34	26	18	30	28	20	28	25	28	29	28	26	23	23	22	31	19	21	31	29	20	23	25	22	27	21	21	21	20	32	26	25	19	25	25	30	25	26	24	18	13	16	0
33	28	28	26	34	26	22	26	28	31	30	23	32	23	28	27	26	33	34	23	31	33	27	22	27	25	25	24	23	26	26	27	33	30	25	22	29	27	24	29	21	24	24	18	15	21	0
27	23	23	25	22	23	22	27	18	21	31	27	23	27	20	20	25	28	27	22	21	29	24	22	24	25	24	23	20	18	25	17	27	27	22	22	26	27	17	23	29	20	23	18	20	19	14	0
40	38	38	41	35	37	28	37	32	35	37	37	34	37	35	26	36	35	38	27	28	29	27	19	21	27	23	20	18	17	22	18	27	31	19	21	23	22	18	24	24	17	17	14	24	22	22	16	0
30	27	27	37	32	27	34	34	28	32	39	41	34	41	31	31	35	33	43	27	27	47	38	35	38	42	40	36	35	34	41	32	42	34	33	32	38	43	42	36	39	37	37	38	34	31	33	28	35	0
26	23	23	33	28	23	30	30	24	28	35	37	30	37	27	27	31	29	39	25	23	43	34	31	34	38	36	32	33	30	39	28	38	38	29	28	34	41	38	34	37	33	35	38	32	29	31	26	33	4
[truncated: 2 more columns]

## Sheet: PCoA
Principal Coordinates Analysis (PCoA)		4	21	21	7	2
PCoA via Distance matrix with data standardization			3	4	Pop3	Pop4
Data Sheet	GD
Data Title
No. Samples	51	No. Pops.	4
Percentage of variation explained by the first 3 axes
Axis	1	2	3
%	28.2934	10.1682	8.2079
Cum %	28.2934	38.4616	46.6695
Eigen Values by Axis and Sample Eigen Vectors
Axis No.	1	2	3	4	5	6	7	8	9	10	11	12	13	14	15	16	17	18	19	20	21	22	23	24	25	26	27
EigenValue	137.464	49.4023	39.8782	34.2236	31.648	28.8045	22.6541	19.4084	17.8398	16.1743	13.5792	11.87	11.3856	9.51551	8.31706	6.64578	5.45199	5.08955	4.26058	2.95985	2.86712	2.09619	1.44839	1.33149	0.695244	0.60588	0.234461
1	-2.39836	0.743853	-0.388933	-0.610086	0.0133058	0.577928	-0.642182	-0.362697	0.157191	-1.29047	0.4237	0.623594	0.375815	-0.131912	-0.364623	-0.109137	0.0987131	0.0451957	0.126879	-0.283041	0.116687	0.157507	-0.0269963	0.0383474	-0.0139858	-0.183673	-0.0299254
7	-1.24166	1.4089	-1.35162	0.57143	0.797084	0.327679	-0.334393	0.055466	-0.188763	-0.136328	0.418096	-0.184583	0.35462	0.284715	-0.0368584	-0.325799	-0.07933	-0.276408	-0.169936	0.190681	-0.0563504	-0.110903	0.0143828	-0.110175	-0.0302595	0.0537822	0.0108369
8	-1.24166	1.4089	-1.35162	0.57143	0.797084	0.327679	-0.334393	0.055466	-0.188763	-0.136328	0.418096	-0.184583	0.35462	0.284715	-0.0368584	-0.325799	-0.07933	-0.276408	-0.169936	0.190681	-0.0563504	-0.110903	0.0143828	-0.110175	-0.0302595	0.0537822	0.0108369
13	-2.16212	-1.30632	1.07057	1.25982	-0.33377	1.64863	-0.0935708	0.638853	0.705787	-0.631439	-0.184336	0.697288	0.144522	-0.510308	-0.047713	-0.522025	-0.0175147	-0.20754	-0.0627612	0.161966	-0.115995	-0.06276	-0.0621604	0.180874	-0.0628045	0.0685551	0.0660508
14	-1.47656	0.757068	-0.486589	-1.43519	-0.406696	1.34057	-0.823702	0.533465	0.0979443	1.129	-0.453044	-0.355507	-0.432661	0.418849	-0.354857	0.383308	0.391692	0.280557	-0.376626	-0.29124	0.256069	-0.0844568	0.00644522	0.174423	0.0589629	0.0874899	0.0366442
15	-2.04097	0.772036	-0.778455	0.411244	1.04685	0.294276	0.01702	-0.51817	-0.434291	0.119362	-0.330534	-0.353563	0.369471	-0.00247832	0.244207	0.0757618	-0.104397	-0.0599193	0.342883	0.00114317	0.0476925	0.360461	0.0917895	0.353425	0.127591	0.137074	0.0343924
16	-1.17067	-0.97085	0.617267	-0.428871	-0.659007	-0.452757	0.99878	-1.92578	0.00775422	-0.0506952	-0.701525	-0.554095	0.228151	0.263908	-0.116561	0.0506605	0.646373	0.167789	0.377083	-0.0180764	-0.0564122	0.127486	0.0227109	-0.161876	0.056976	-0.0614178	0.00847115
17	-2.58778	-1.11648	0.552693	-0.0681249	-0.176665	-0.297414	0.765062	-0.235082	0.867477	-0.0429602	0.163504	-0.0528282	-0.0615791	-0.446848	0.145164	0.345699	-0.570718	-0.542051	-0.378389	-0.0830843	-0.045307	0.327518	0.0551354	-0.13067	0.140564	-0.0408679	-0.042096
18	-1.03097	0.852353	-0.30854	0.314579	0.00868075	0.674749	-0.483332	0.60926	-0.751847	0.910397	-0.443003	0.248393	1.3261	0.462946	0.0846739	0.519234	0.456574	0.134587	-0.199767	-0.194738	-0.15719	0.0729612	0.0718701	-0.124168	-0.043445	-0.239585	0.0467916
19	-1.98426	-0.0249458	-0.384639	-0.250596	-0.573205	0.591865	-0.767762	0.139659	0.920239	-0.323892	-0.669691	-0.87156	-0.0668352	-0.386647	0.219362	-0.0811625	0.00436259	-0.105567	0.288648	-0.058283	-0.69009	-0.113114	0.0223897	-0.200525	-0.0378801	0.200168	-0.017118
20	-1.54626	-0.508323	-0.857445	-0.941079	1.91772	-0.0465059	1.06292	0.433467	-0.0411215	0.495004	-0.467335	0.929047	-0.655212	-0.0774051	0.599004	-0.59346	0.438556	0.267763	0.20861	-0.143311	-0.165478	-0.0767685	-0.185912	0.144421	0.094425	-0.0440997	0.0507566
21	-1.86144	-1.89832	0.257724	1.57512	0.00597083	-0.567737	-0.416498	-0.0397455	-0.615118	0.141657	-0.0185874	0.215717	-0.1431	0.408674	0.3701	0.249326	-0.13333	0.158882	0.0269256	-0.212826	0.144461	-0.113199	0.0097156	-0.0279622	-0.0215253	-0.0468022	0.00601925
22	-2.08474	-0.490678	-0.20236	-0.554349	-0.438555	-0.286208	0.556142	1.12851	-1.48873	0.740067	0.533974	0.168654	-0.258332	-0.471584	-0.97647	-0.0574334	-0.501806	-0.103806	0.0869849	0.0761903	0.0391166	0.0370075	0.327393	-0.0263065	-0.0966525	0.0921318	-0.0101358
23	-1.86144	-1.89832	0.257724	1.57512	0.00597083	-0.567737	-0.416498	-0.0397455	-0.615118	0.141657	-0.0185874	0.215717	-0.1431	0.408674	0.3701	0.249326	-0.13333	0.158882	0.0269256	-0.212826	0.144461	-0.113199	0.0097156	-0.0279622	-0.0215253	-0.0468022	0.00601925
24	-1.78311	-0.250092	-0.304031	-0.016896	-0.339519	1.05541	-0.754206	-0.0168113	0.399334	-0.593111	-0.484313	-0.486006	-0.289774	-0.0922479	0.156383	-0.0608001	0.0963506	0.011967	0.278883	0.170161	0.113092	0.227869	0.0208999	-0.106186	0.206014	-0.170247	0.0447557
28	-0.0192476	0.591491	-0.479955	0.559261	-1.32196	-0.80775	-1.26388	-0.956162	-0.513322	0.268237	0.321469	0.330386	-0.551349	0.104444	-0.210202	-0.383356	-0.484348	-0.125463	-0.0522142	-0.155344	0.0131555	-0.193407	0.154559	0.0494098	0.202823	-0.165862	-0.116286
32	-1.75275	-0.721571	-0.312515	0.264167	0.657146	0.181988	0.22065	-1.00204	0.396873	0.797325	0.0918606	-0.294141	-0.418283	-0.778566	-0.740468	0.417739	0.123977	0.179566	0.214222	0.189422	0.503762	-0.0565008	-0.391721	0.0823338	-0.122841	0.0464806	-0.121018
33	-1.84704	0.331995	-1.30038	-0.192804	0.0749792	-1.07801	-0.509524	-0.25131	-0.200308	-0.348433	0.378417	-0.965342	-0.986491	-0.232622	0.304869	0.41923	0.00274277	-0.130962	-0.211394	0.0993817	-0.48807	-0.0778948	-0.15295	-0.150169	-0.0726409	-0.0768484	-0.00509473
34	-2.25876	-1.6204	-1.1348	-1.31592	-0.262122	-0.989512	0.861307	0.754468	0.665506	0.184156	0.334842	-0.258084	0.158222	0.0583918	0.469662	-0.405494	-0.0797838	0.431516	-0.275263	0.173691	0.187128	-0.126993	0.242468	0.205912	-0.0877333	-0.0757501	-0.0281097
50	-1.13131	0.622546	1.35182	-1.01995	0.61963	-0.754002	-0.974503	-0.666454	-0.298	0.269327	-0.56808	0.774021	-0.0552783	-0.234316	-0.0491549	0.412747	-0.0760576	-0.512591	0.174364	0.256918	0.0101284	-0.312046	0.237856	-0.139229	-0.0724142	0.0807924	0.0406132
51	-1.16402	0.465576	-0.0828766	-0.342625	-1.21652	-1.18125	-0.352185	-0.216549	-0.427306	-0.100286	0.294589	1.22061	0.160375	-0.210667	0.43452	-0.441383	0.589331	-0.351836	0.0861966	0.111965	0.0122061	0.0817496	-0.218698	-0.0339744	-0.191456	0.0927253	0.0609422
2	2.34004	-0.361071	-2.28328	0.77602	-0.125087	-0.240227	0.944464	0.903382	0.0420548	0.800086	-0.144619	0.00494282	-0.0880694	0.403278	-0.0657714	0.0135843	-0.0658135	-0.186267	0.0869374	0.0481378	-0.27721	0.311254	0.0367715	-0.180009	0.0896243	0.133426	-0.0576318
3	0.414007	-1.17765	0.522102	-0.989477	-1.21088	1.04653	1.17872	-0.392176	-0.598906	-0.876217	1.12262	-0.0304609	0.280366	1.10703	0.30976	-0.00929272	0.16988	0.0202651	-0.0410259	-0.00405229	-0.0534214	-0.0767988	-0.00566037	-0.227087	-0.0589374	0.117759	-0.0760102
4	1.76199	0.234655	0.652798	1.20864	0.131831	0.513332	-0.133337	-0.743824	0.259333	0.618419	0.139967	0.685054	0.319123	-0.625536	0.426308	-0.0469348	-0.0867037	0.157989	-0.444061	-0.398128	-0.199271	0.285512	0.22828	-0.00804853	-0.102047	0.146315	-0.0369344
5	1.80502	0.501031	-0.786705	-0.612284	-0.641361	-0.411026	-0.837701	-0.884747	-0.408892	0.0876997	0.169143	-0.0392907	-0.316926	0.452643	0.21641	-0.091395	-0.515547	0.824752	-0.04265	0.186324	0.129008	0.0851732	-0.200249	0.143585	0.0870406	0.21916	0.104746
6	1.40058	-0.333319	-0.801771	-0.483424	0.230224	0.718818	0.46641	-1.50938	0.615179	0.939133	0.176459	0.487283	0.630717	-0.355074	-1.03455	-0.238792	-0.12398	0.222031	-0.0335131	0.0628309	-0.251301	-0.0893262	-0.0748894	-0.148918	-0.121136	-0.0154515	0.000720924
9	1.25854	-0.691808	-0.229958	-0.995585	0.541397	0.816635	-0.649229	0.472266	-0.450761	-1.34828	-0.285147	-0.0821206	-0.144238	-0.214659	-0.0125793	0.190597	-0.226075	-0.0452335	-0.186677	-0.00346807	0.511872	0.184115	0.0362661	0.051012	-0.139438	0.0105107	-0.112468
12	1.87585	0.303545	-0.14058	0.591902	0.176782	-0.391098	-0.143337	0.362462	-0.924084	-0.682449	-0.91831	0.27123	-0.205156	-0.594317	-0.153924	-0.62183	-0.244751	0.875722	0.0920995	0.0585711	-0.262589	-0.143133	-0.1257	-0.21739	-0.0109176	-0.158099	-0.018767
25	1.66361	0.0666292	1.0049	-0.66313	0.32259	0.111866	-0.897475	0.681141	0.728171	0.291828	-0.83062	0.668705	-0.639286	0.200286	0.238586	-0.146371	0.161381	0.154086	-0.249334	0.161591	0.096924	0.404291	0.0297194	-0.209217	0.0518849	0.0675117	-0.16097
35	1.58866	0.551037	-0.175112	0.213397	-0.370206	-1.21186	-0.123354	0.464071	0.193315	-0.0182228	-0.0373594	-0.793743	0.329103	-1.04142	0.0683984	-0.0943014	0.10614	0.0949076	0.0201925	-0.119977	0.608025	0.182936	0.128511	-0.328808	-0.0961818	-0.0232133	0.183871
36	2.26633	0.216017	-0.654114	-0.339649	0.802677	-0.227526	-0.43121	-0.427531	0.749	-0.272271	-0.230316	-0.177509	0.0901097	0.330928	0.328093	-0.530327	-0.0799541	-0.39133	0.71986	-0.564346	0.298811	-0.452044	0.302158	0.0669301	-0.0489602	0.13007	-0.0516263
37	0.918765	-0.245671	0.116772	0.043601	-0.937375	-0.571669	0.311813	0.365399	-0.0383036	-0.170841	0.868946	0.237884	0.74829	-0.881206	0.461331	0.228888	0.295007	0.106615	0.276973	0.239477	0.155361	-0.113256	-0.0811683	0.0883904	0.349261	0.144818	0.0169482
38	2.16765	-0.0610643	-1.22023	1.04922	-1.08679	1.60368	0.233111	-0.200817	-0.519391	-0.566839	0.207309	-0.0455034	-0.330336	0.03248	-0.201408	-0.000957789	0.136576	0.0850536	0.436	-0.071938	0.11593	0.310799	0.0382066	0.0511018	-0.115151	-0.0558783	0.0222539
39	1.01632	0.244413	-0.111984	2.08956	-0.380784	-1.50546	-0.383341	0.587531	2.06418	-0.211474	0.348962	0.169875	0.0525583	0.555051	-0.569149	0.305312	0.168978	0.278427	0.0520558	0.103634	-0.0540937	0.0325747	0.0201455	0.16157	-0.0285133	-0.0265186	-0.00927793
40	1.62094	0.41285	-0.12166	-0.167506	-0.571018	0.703741	0.659901	-0.484984	0.665713	0.377839	0.362025	-0.389849	-0.77569	-0.169933	0.369389	-0.450317	0.00163417	-0.41254	-0.705126	-0.392944	0.166902	-0.117031	-0.0133341	0.0505453	-0.0737822	-0.150182	0.136212
41	0.765946	0.284043	-0.27624	-0.793678	0.43872	-0.445851	0.208769	-0.401755	-0.116751	-0.811413	-0.512416	-0.38904	1.16331	-0.406465	0.497064	0.402374	-0.551626	0.340586	-0.403204	0.108562	-0.308303	0.0162583	0.0105653	0.353988	-0.167326	-0.0134438	-0.0388756
42	2.0468	0.52888	-1.26213	-0.315817	0.0706928	-0.438702	0.299091	-0.247526	0.209737	-0.491156	-0.176884	0.472833	0.103492	-0.0329658	-0.0532024	0.230604	0.663448	-0.258366	-0.61109	0.42542	0.150379	-0.323997	0.0397128	0.0229376	0.101367	-0.124153	-0.0862534
43	1.39707	-0.93245	0.0269447	-2.05326	-0.184792	-1.12414	-0.183266	0.713205	0.326043	-0.661132	-0.325989	0.378486	0.363628	0.509408	-1.03732	0.105757	-0.333154	-0.396463	0.108009	-0.294362	-0.145417	0.185674	-0.217019	-0.0356064	0.110868	-0.00606236	0.120808
44	1.50316	-1.19201	0.0251526	0.364122	-1.62938	0.0536185	-0.996569	-0.116552	-0.497583	0.250099	-0.875826	-0.181876	0.0622076	0.179367	0.112694	0.325928	0.270096	-0.43386	-0.324829	0.195111	-0.0329215	-0.0941889	-0.186402	0.21961	-0.0865258	0.125301	0.0398948
45	1.73358	0.237694	0.134613	-0.630094	-0.339884	1.09179	0.389665	0.120964	0.639546	0.939162	-0.195145	0.396427	0.253508	0.18059	0.949941	0.666855	-0.903138	-0.0346916	0.563426	0.374744	0.171682	-0.195828	-0.0466814	-0.197277	-0.0240651	-0.18661	0.0282906
46	2.10626	-0.0147259	-0.0422169	0.979916	1.93202	-0.400647	1.05722	-0.370058	-0.809543	-0.565516	-0.524793	-0.0906487	-0.474991	0.127996	-0.054766	0.430663	0.32236	-0.516956	-0.0158186	0.228531	0.116097	0.152311	0.15359	0.00453938	-0.00269256	0.0240308	0.039451
49	1.90141	-0.406488	-0.0170598	0.669302	-0.024241	0.694612	0.398735	0.895254	-0.462759	-0.0300334	-0.16826	-0.314733	0.332217	-0.603141	-0.293258	0.30655	-0.0666475	-0.378198	0.109037	-0.40559	-0.111814	-0.509528	-0.324419	0.138754	0.15098	-0.036853	-0.0496594
10	1.74134	-0.132785	0.605008	-0.463637	0.377589	0.964337	-0.498861	-0.471517	-0.165564	-0.0799364	0.987017	0.280382	-0.669478	-0.390273	-0.155552	0.251918	0.0835359	0.0427817	0.00175883	0.325907	-0.39276	0.043933	0.355046	0.212601	0.21914	-0.0812727	0.0951389
11	1.80251	-0.460667	1.58523	-0.17535	1.20688	0.420407	-0.678975	0.647528	-0.119697	0.20546	1.09855	-0.528396	-0.490635	0.0959676	0.187887	-0.123959	0.117069	0.0170095	0.112941	0.285051	-0.122687	-0.0547782	-0.272737	-0.113597	-0.160678	-0.00910838	0.0205724
26	0.0289324	-1.09013	0.917451	0.0943466	1.27506	0.229134	-0.381599	0.117188	0.227745	-0.430344	0.408395	-0.313769	0.318644	0.0875574	-0.36866	0.333619	0.384458	0.750369	-0.285895	-0.159253	0.00569938	-0.343431	0.277378	-0.242753	0.0995321	0.127087	0.0449729
27	0.141276	0.643792	0.297106	-0.382761	1.45814	-0.491939	-1.00848	-0.0355011	0.00888952	0.410962	1.35267	-0.0819575	0.577296	0.0345064	0.339466	0.163858	0.0837551	-0.157426	0.138191	-0.34753	0.00994044	0.321109	-0.312533	-0.00261727	0.0356895	-0.053236	-0.0605275
29	0.357086	-0.768177	1.67108	0.576369	1.07657	-0.23536	0.149318	-0.586625	-0.216299	0.181512	-0.423963	-0.530971	0.435447	0.712776	-0.315291	-0.845349	-0.550429	-0.216894	-0.419352	0.165769	0.0883592	0.0451641	-0.18608	0.0569993	0.120683	-0.0274742	0.0551761
30	0.115008	0.078909	0.914829	-0.0736769	-0.51311	0.125026	-0.535334	0.381843	-0.220516	0.79162	-0.0462683	-0.992386	0.839163	-0.0494503	-0.0693089	-0.935331	0.346806	-0.1898	0.158862	0.516457	0.137645	0.0505581	0.126435	0.0601895	0.0597454	-0.0838117	-0.0952294
31	2.17391	-0.0491359	1.59665	-0.789554	-0.493105	-0.873929	0.204941	0.134491	-0.518281	0.48669	0.00736899	-0.594634	-0.249412	-0.303348	0.103738	-0.0689463	0.358871	0.00482173	0.219575	-0.381528	-0.390406	0.146013	0.1159	0.248954	-0.0781694	-0.103124	-0.0757477
47	-1.32883	3.29387	1.8822	0.43598	-0.473394	-0.252737	1.18807	0.477694	0.371834	-0.301488	-0.00364242	-0.0374076	-0.399934	0.605325	-0.321048	0.260423	-0.0913612	0.19791	0.307411	0.140739	-0.0263226	-0.0725241	0.0349627	0.225081	-0.146179	-0.035501	0.0134562
48	-1.33769	2.79277	1.24346	0.205439	-0.653686	0.118476	1.10643	0.0501748	-0.390942	-0.250145	-0.271547	-0.0457622	-0.120575	-0.231746	0.175931	-0.0365935	-0.124506	0.156653	-0.370383	-0.255886	0.19301	-0.0787933	-0.175701	-0.217897	0.197043	0.151026	-0.0601398

## Sheet: Group and primer information 
Group and primer information of 51 germplasm
22	51	4	21	21	7	2	1	51
	1	2	3	4
Sample	pop	Bbf001		Bbf020		Bbf041		Bbf065		Bbf068		Bbf070		Bbf103		Bbf106		Bbf137		Bbf140		Bbf146		Bbf156		Bbf161		Bbf193		Bbf201		Bbf219		Bbf250		Bbf271		Bbf283		Bbf289		Bbf377		Bbf384
1	1	323	323	206	206	0	0	248	251	295	297	299	303	236	236	202	218	156	167	286	286	234	236	203	206	259	261	252	264	222	226	215	215	212	218	153	155	373	373	193	193	344	348	414	414
7	1	323	323	206	206	268	268	248	251	289	297	303	305	236	236	202	218	156	167	286	286	230	234	203	203	257	261	264	264	220	222	211	215	212	218	153	153	373	373	184	193	351	355	414	414
8	1	323	323	206	206	268	268	248	251	289	297	303	305	236	236	202	218	156	167	286	286	230	234	203	203	257	261	264	264	220	222	211	215	212	218	153	153	373	373	184	193	351	355	414	414
13	1	323	323	206	206	266	266	248	248	289	297	299	303	236	236	200	202	167	171	286	286	230	232	203	206	255	261	252	252	220	226	215	215	206	208	151	155	373	373	193	193	344	351	366	366
14	1	323	329	206	206	268	270	251	251	295	297	299	299	236	236	202	202	167	167	286	286	234	234	203	206	259	261	252	252	220	222	215	215	218	218	153	153	373	379	184	187	355	355	366	414
15	1	323	323	206	206	268	268	248	251	289	297	303	305	236	236	200	200	156	167	286	286	230	234	203	206	259	261	252	264	220	222	211	215	212	218	153	153	373	373	184	193	344	355	414	414
16	1	323	325	204	206	266	266	248	251	295	299	301	303	236	236	200	200	156	167	286	286	234	234	203	206	255	259	252	252	224	228	0	0	212	218	151	151	373	379	184	193	348	355	414	414
17	1	323	325	206	206	266	268	248	251	297	299	303	307	236	236	200	200	160	167	286	286	234	234	203	206	255	259	252	252	222	222	215	215	206	208	151	151	373	373	193	193	348	351	366	414
18	1	321	323	206	206	270	270	248	251	295	297	303	305	236	236	202	218	156	167	286	286	230	234	203	206	255	259	252	264	220	220	211	215	218	218	153	153	373	373	184	184	351	355	366	414
19	1	323	323	206	206	266	268	248	251	289	297	299	303	236	236	0	0	167	167	286	286	234	234	203	206	257	259	252	252	220	228	215	215	212	218	151	153	373	373	193	193	344	355	366	414
20	1	327	327	199	206	268	268	248	251	293	297	299	303	236	236	200	200	156	167	286	286	232	234	203	206	259	261	252	264	226	226	215	215	206	206	151	153	373	373	184	184	355	355	414	414
21	1	323	323	206	206	266	270	248	248	295	297	303	303	236	248	200	200	167	167	286	286	230	230	203	203	255	259	252	252	218	222	211	215	206	208	151	151	373	373	184	199	348	355	366	414
22	1	323	325	204	206	266	268	245	251	295	295	299	303	236	239	200	206	167	167	286	286	230	234	203	206	255	259	252	264	222	222	215	215	206	206	153	153	373	373	184	199	351	351	366	414
23	1	323	323	206	206	266	270	248	248	295	297	303	303	236	248	200	200	167	167	286	286	230	230	203	203	255	259	252	252	218	222	211	215	206	208	151	151	373	373	184	199	348	355	366	414
24	1	323	323	206	206	266	268	248	251	289	297	299	303	236	236	200	202	167	167	286	286	234	236	203	206	257	259	252	252	220	228	215	215	212	218	151	153	373	373	193	193	344	355	366	414
28	1	323	323	206	206	266	266	248	251	295	299	299	303	236	245	202	202	167	167	286	286	234	234	203	203	259	259	264	264	218	222	211	211	212	212	151	153	373	373	184	199	348	355	366	414
32	1	323	323	206	206	268	268	248	251	295	297	299	301	236	236	200	200	167	171	286	286	232	234	203	206	255	259	252	252	222	222	0	0	206	212	151	153	373	373	184	193	348	355	366	414
33	1	323	323	206	206	268	268	251	251	295	297	303	303	236	236	0	0	167	167	286	286	234	234	203	203	257	259	252	264	222	228	211	215	206	212	151	153	373	373	193	199	348	355	414	414
34	1	325	327	204	206	268	268	248	251	289	297	299	303	236	236	204	204	167	167	286	286	234	234	203	206	255	259	252	252	218	222	215	215	206	206	151	151	373	373	184	199	348	351	414	414
50	1	323	323	206	206	266	266	251	251	295	299	299	303	236	236	200	218	156	156	283	286	234	234	203	203	259	259	252	252	222	226	215	215	208	212	153	153	373	373	184	184	348	355	366	414
51	1	323	327	204	206	266	266	248	251	289	295	303	303	236	236	202	218	156	167	286	286	234	234	203	203	259	259	252	264	222	226	211	215	206	212	153	155	373	373	184	187	348	348	366	414
2	2	323	327	202	204	268	268	248	251	291	295	299	307	239	239	202	222	156	167	286	286	234	234	203	203	255	257	264	264	220	220	211	211	210	210	151	151	373	373	184	184	355	355	366	370
3	2	323	325	204	204	266	266	248	251	295	297	301	305	236	239	202	202	156	167	286	286	234	236	203	206	255	255	252	264	228	230	215	215	208	212	151	151	370	376	184	187	348	355	362	414
4	2	323	323	206	206	266	266	248	251	291	291	297	299	236	236	202	220	156	156	286	286	232	234	203	206	255	259	264	264	220	222	211	211	208	210	151	151	373	376	184	184	355	355	366	366
5	2	323	323	204	206	266	268	251	251	293	295	299	299	236	248	202	202	156	167	286	286	234	234	203	203	259	259	264	264	218	220	211	211	212	212	151	151	370	376	184	184	355	359	366	414
6	2	323	327	206	206	266	268	248	251	291	295	299	299	236	236	202	206	156	156	286	286	234	234	203	206	255	255	264	264	220	222	0	0	212	212	151	151	370	373	184	184	355	355	366	370
9	2	323	323	202	202	266	268	251	251	295	297	299	299	236	236	202	222	156	167	286	286	236	236	203	203	255	259	264	267	220	234	215	215	208	212	151	151	373	376	184	184	344	355	366	414
12	2	323	327	202	206	266	266	251	251	293	295	299	299	236	239	220	220	156	167	286	286	232	236	203	203	257	259	264	264	220	220	211	211	208	212	151	151	373	373	184	184	355	359	366	414
25	2	321	323	202	206	266	266	251	251	293	297	299	299	236	236	202	218	156	167	283	286	232	234	203	203	259	259	264	267	220	234	215	217	210	210	151	151	373	376	184	184	355	355	366	366
35	2	323	323	202	204	266	268	251	251	291	295	297	299	236	236	220	220	156	167	286	286	234	234	203	203	257	259	264	264	218	220	211	217	214	218	151	151	373	373	184	184	348	359	366	366
36	2	323	323	202	202	266	268	248	251	291	297	299	299	236	245	202	220	156	156	283	286	234	234	203	203	257	259	264	264	218	220	213	213	212	216	151	151	373	376	184	184	355	355	366	414
37	2	323	323	204	204	266	268	248	251	293	295	299	303	236	236	202	220	156	167	286	286	234	234	203	206	255	259	264	264	220	230	211	215	208	216	151	151	373	373	184	184	348	348	366	366
38	2	323	323	202	204	266	268	248	251	291	295	299	307	236	239	202	202	156	167	286	286	236	236	203	206	255	257	264	264	220	220	211	211	212	212	151	151	373	379	184	187	355	355	366	366
39	2	323	323	206	206	266	268	248	248	295	297	299	307	236	236	202	220	156	167	0	0	234	234	203	203	257	257	264	267	218	224	211	211	210	210	151	151	373	373	184	184	348	359	366	366
40	2	323	325	202	206	266	268	251	251	291	291	299	301	236	236	202	202	156	167	286	286	234	234	203	206	255	257	264	264	218	226	211	217	208	212	151	151	373	376	184	187	355	355	366	366
41	2	323	323	202	206	266	268	251	251	295	297	299	303	236	236	204	220	156	156	286	286	234	234	203	206	255	259	264	267	220	220	211	215	208	212	151	151	373	376	184	184	359	363	414	414
42	2	323	327	202	202	266	268	251	251	295	297	299	299	236	236	202	202	156	156	286	286	234	234	203	203	255	257	264	264	220	230	211	211	210	212	151	151	373	373	184	184	348	355	366	414
43	2	321	325	202	202	266	268	248	251	295	295	299	299	236	236	202	206	156	167	283	286	234	234	203	203	259	259	264	267	220	228	215	215	208	212	151	151	373	376	184	184	348	359	370	370
44	2	323	323	202	204	266	266	248	251	295	295	299	303	236	236	202	202	167	167	286	286	234	234	203	203	255	259	252	267	220	220	211	211	208	212	151	151	373	376	184	184	355	355	366	366
45	2	321	323	204	206	266	268	251	251	291	297	299	301	248	248	202	202	156	156	277	286	234	234	203	206	255	259	264	267	220	220	215	217	208	212	151	151	373	373	184	184	355	355	366	366
46	2	323	323	202	202	266	268	251	251	291	295	299	311	236	236	200	200	156	156	283	286	232	238	203	203	255	257	264	264	220	230	211	211	208	210	151	151	373	373	184	184	355	355	362	414
49	2	323	323	202	202	266	268	248	251	295	295	299	301	236	239	202	220	156	167	286	286	232	234	203	206	255	257	264	264	220	220	211	215	208	208	151	151	373	373	184	184	355	355	366	366
10	3	323	323	204	206	266	268	251	251	295	299	299	299	236	236	202	202	156	156	283	286	232	238	203	206	255	259	264	264	228	234	211	215	208	212	151	151	373	376	184	199	355	355	366	366
11	3	323	323	204	206	266	268	251	251	295	297	299	305	236	236	202	220	156	167	283	283	232	232	203	203	255	259	264	264	228	234	215	217	208	208	151	151	373	376	184	184	355	355	366	366
26	3	323	323	206	206	266	268	248	251	295	297	299	299	236	236	200	220	156	167	283	286	230	232	203	203	255	255	252	264	224	228	215	215	208	218	151	151	373	376	184	184	348	355	366	414
27	3	323	323	206	206	268	268	248	251	295	297	303	305	236	236	202	220	156	156	283	286	232	234	203	203	259	259	264	264	222	234	215	217	208	218	151	153	373	376	184	184	348	355	366	414
29	3	323	323	206	206	266	266	248	251	295	299	299	305	236	236	200	200	156	167	283	286	232	234	203	203	255	261	252	264	218	220	217	217	208	208	151	151	373	376	184	184	351	355	370	414
30	3	323	323	204	206	266	266	248	251	289	295	299	305	236	236	202	220	167	167	283	286	234	234	203	206	255	259	252	264	220	234	217	217	208	218	151	153	373	373	184	184	351	355	366	414
31	3	319	323	202	204	266	266	251	251	295	295	299	305	236	236	204	220	156	167	283	286	234	234	203	206	259	259	264	264	224	228	211	217	208	208	151	151	373	376	184	184	355	355	366	366
47	4	323	323	206	206	266	266	251	251	293	297	301	301	236	236	200	218	156	167	0	0	234	234	200	200	259	261	264	264	220	224	211	215	208	218	153	153	373	373	187	187	348	351	366	414
48	4	323	323	206	206	266	266	251	251	293	297	301	301	236	236	200	218	156	167	286	286	234	234	200	200	259	261	264	264	220	224	211	215	208	218	153	153	373	373	187	187	348	351	366	414

## Sheet: Fst
Results of Analysis of Molecular Variance
Input as Allelic Distance Matrix for F-Statistics Analysis
Data Sheet	Sheet1
Data Title
No. Samples	51
No. Pops	4
No. Regions	1
No. Permutations	999
N0	21.7778
SSTOT	615.373
Pop	3	4	Pop3	Pop4
n	42	42	14	4
SSWP	229.429	216.976	68.7143	10
Summary AMOVA Table
Source	df	SS	MS	Est. Var.	%
Among Pops	3	90.2535	30.0845	1.13756	0.173951
Among Indiv	47	249.619	5.31104	0	0
Within Indiv	51	275.5	5.40196	5.40196	0.826049
Total	101	615.373		6.53952	1
F-Statistics	Value	P(rand >= data)
Fst	0.175169	0.001
Fis	-0.00848662	0.625
Fit	0.168169	0.001
Fst max	0.514762
F'st	0.340291
Nm	1.17719
Probability, P(rand >= data), for Fst, Fis and Fit is based on standard permutation across the full data set.
Fst = AP / (WI + AI + AP) = AP / TOT
Fis = AI / (WI + AI)
Fit = (AI + AP) / (WI + AI + AP) = (AI + AP) / TOT
Nm = [(1 / Fst) - 1] / 4
Key: AP = Est. Var. Among Pops, AI = Est. Var. Among Individuals, WI = Est. Var. Within Individuals
Warning! Negative Among Individuals. Est. Var. of -0.045 converted to zero for pie chart presentation!

## Sheet: AFP
Allele Frequencies by Population for Codominant Data
Data Sheet	Sheet1
Data Title
No. Loci	22
No. Samples	51
No. Pops.	4
Allele Frequencies and Sample Size by Populations
Locus	Allele/n	3	4	Pop3	Pop4
Bbf001	N	21	21	7	2
	319	0	0	0.07143	0
	321	0.02381	0.07143	0	0
	323	0.7619	0.7619	0.92857	1
	325	0.09524	0.07143	0	0
	327	0.09524	0.09524	0	0
	329	0.02381	0	0	0
Bbf020	N	21	21	7	2
	199	0.02381	0	0	0
	202	0	0.47619	0.07143	0
	204	0.09524	0.2381	0.28571	0
	206	0.88095	0.28571	0.64286	1
Bbf041	N	20	21	7	2
	266	0.4	0.59524	0.64286	1
	268	0.475	0.40476	0.35714	0
	270	0.125	0	0	0
Bbf065	N	21	21	7	2
	245	0.02381	0	0	0
	248	0.47619	0.28571	0.28571	0
	251	0.5	0.71429	0.71429	1
Bbf068	N	21	21	7	2
	289	0.19048	0	0.07143	0
	291	0	0.2619	0	0
	293	0.02381	0.09524	0	0.5
	295	0.30952	0.45238	0.57143	0
	297	0.38095	0.19048	0.21429	0.5
	299	0.09524	0	0.14286	0
Bbf070	N	21	21	7	2
	297	0	0.04762	0	0
	299	0.28571	0.66667	0.57143	0
	301	0.04762	0.09524	0	1
	303	0.54762	0.07143	0.07143	0
	305	0.09524	0.02381	0.35714	0
	307	0.02381	0.07143	0	0
	311	0	0.02381	0	0
Bbf103	N	21	21	7	2
	236	0.90476	0.7619	1	1
	239	0.02381	0.14286	0	0
	245	0.02381	0.02381	0	0
	248	0.04762	0.07143	0	0
Bbf106	N	19	21	7	2
	200	0.47368	0.04762	0.21429	0.5
	202	0.28947	0.57143	0.35714	0
	204	0.05263	0.02381	0.07143	0
	206	0.02632	0.04762	0	0
	218	0.15789	0.02381	0	0.5
	220	0	0.2381	0.35714	0
	222	0	0.04762	0	0
Bbf137	N	21	21	7	2
	156	0.2381	0.64286	0.57143	0.5
	160	0.02381	0	0	0
	167	0.69048	0.35714	0.42857	0.5
	171	0.04762	0	0	0
Bbf140	N	21	20	7	1
	277	0	0.025	0	0
	283	0.02381	0.1	0.57143	0
	286	0.97619	0.875	0.42857	1
Bbf146	N	21	21	7	2
	230	0.2381	0	0.07143	0
	232	0.07143	0.11905	0.42857	0
	234	0.64286	0.71429	0.42857	1
	236	0.04762	0.14286	0	0
	238	0	0.02381	0.07143	0
Bbf156	N	21	21	7	2
	200	0	0	0	1
	203	0.69048	0.78571	0.78571	0
	206	0.30952	0.21429	0.21429	0
Bbf161	N	21	21	7	2
	255	0.21429	0.38095	0.42857	0
	257	0.11905	0.2619	0	0
	259	0.5	0.35714	0.5	0.5
	261	0.16667	0	0.07143	0.5
Bbf193	N	21	21	7	2
	252	0.69048	0.04762	0.21429	0
	264	0.30952	0.78571	0.78571	1
	267	0	0.16667	0	0
Bbf201	N	21	21	7	2
	218	0.09524	0.11905	0.07143	0
	220	0.21429	0.59524	0.14286	0.5
	222	0.42857	0.04762	0.07143	0
	224	0.02381	0.02381	0.14286	0.5
	226	0.14286	0.02381	0	0
	228	0.09524	0.04762	0.28571	0
	230	0	0.09524	0	0
	234	0	0.04762	0.28571	0
Bbf219	N	19	20	7	2
	211	0.26316	0.575	0.14286	0.5
	213	0	0.05	0	0
	215	0.73684	0.275	0.35714	0.5
	217	0	0.1	0.5	0
Bbf250	N	21	21	7	2
	206	0.30952	0	0	0
	208	0.11905	0.30952	0.71429	0.5
	210	0	0.21429	0	0
	212	0.30952	0.38095	0.07143	0
	214	0	0.02381	0	0
	216	0	0.04762	0	0
	218	0.2619	0.02381	0.21429	0.5
Bbf271	N	21	21	7	2
	151	0.40476	1	0.85714	0
	153	0.52381	0	0.14286	1
	155	0.07143	0	0	0
Bbf283	N	21	21	7	2
	370	0	0.07143	0	0
	373	0.95238	0.66667	0.57143	1
	376	0	0.2381	0.42857	0
	379	0.04762	0.02381	0	0
Bbf289	N	21	21	7	2
	184	0.42857	0.92857	0.92857	0
	187	0.04762	0.07143	0	1
	193	0.38095	0	0	0
	199	0.14286	0	0.07143	0
Bbf377	N	21	21	7	2
	344	0.11905	0.02381	0	0
	348	0.28571	0.16667	0.14286	0.5
	351	0.19048	0	0.14286	0.5
	355	0.40476	0.64286	0.71429	0
	359	0	0.14286	0	0
	363	0	0.02381	0	0
Bbf384	N	21	21	7	2
	362	0	0.04762	0	0
	366	0.33333	0.64286	0.64286	0.5
	370	0	0.09524	0.07143	0
	414	0.66667	0.21429	0.28571	0.5
Warning! Results should be treated with caution given the following:
The sample size in the population Pop4 is less than 5!
There is 9% missing data at the locus 'Bbf106' in the population '3!
There is 50% missing data at the locus 'Bbf140' in the population 'Pop4!
There is 9% missing data at the locus 'Bbf219' in the population '3!

## Sheet: AGL
Allele Frequencies by Population with Graph over Loci for Codominant Data
Data Sheet	Sheet1
Data Title
No. Loci	22
No. Samples	51
No. Pops.	4
Allele Frequencies by Populations
Locus	Allele	3	4	Pop3	Pop4
Bbf001	319	0	0	0.07143	0
	321	0.02381	0.07143	0	0
	323	0.7619	0.7619	0.92857	1
	325	0.09524	0.07143	0	0
	327	0.09524	0.09524	0	0
	329	0.02381	0	0	0
Bbf020	199	0.02381	0	0	0
	202	0	0.47619	0.07143	0
	204	0.09524	0.2381	0.28571	0
	206	0.88095	0.28571	0.64286	1
Bbf041	266	0.4	0.59524	0.64286	1
	268	0.475	0.40476	0.35714	0
	270	0.125	0	0	0
Bbf065	245	0.02381	0	0	0
	248	0.47619	0.28571	0.28571	0
	251	0.5	0.71429	0.71429	1
Bbf068	289	0.19048	0	0.07143	0
	291	0	0.2619	0	0
	293	0.02381	0.09524	0	0.5
	295	0.30952	0.45238	0.57143	0
	297	0.38095	0.19048	0.21429	0.5
	299	0.09524	0	0.14286	0
Bbf070	297	0	0.04762	0	0
	299	0.28571	0.66667	0.57143	0
	301	0.04762	0.09524	0	1
	303	0.54762	0.07143	0.07143	0
	305	0.09524	0.02381	0.35714	0
	307	0.02381	0.07143	0	0
	311	0	0.02381	0	0
Bbf103	236	0.90476	0.7619	1	1
	239	0.02381	0.14286	0	0
	245	0.02381	0.02381	0	0
	248	0.04762	0.07143	0	0
Bbf106	200	0.47368	0.04762	0.21429	0.5
	202	0.28947	0.57143	0.35714	0
	204	0.05263	0.02381	0.07143	0
	206	0.02632	0.04762	0	0
	218	0.15789	0.02381	0	0.5
	220	0	0.2381	0.35714	0
	222	0	0.04762	0	0
Bbf137	156	0.2381	0.64286	0.57143	0.5
	160	0.02381	0	0	0
	167	0.69048	0.35714	0.42857	0.5
	171	0.04762	0	0	0
Bbf140	277	0	0.025	0	0
	283	0.02381	0.1	0.57143	0
	286	0.97619	0.875	0.42857	1
Bbf146	230	0.2381	0	0.07143	0
	232	0.07143	0.11905	0.42857	0
	234	0.64286	0.71429	0.42857	1
	236	0.04762	0.14286	0	0
	238	0	0.02381	0.07143	0
Bbf156	200	0	0	0	1
	203	0.69048	0.78571	0.78571	0
	206	0.30952	0.21429	0.21429	0
Bbf161	255	0.21429	0.38095	0.42857	0
	257	0.11905	0.2619	0	0
	259	0.5	0.35714	0.5	0.5
	261	0.16667	0	0.07143	0.5
Bbf193	252	0.69048	0.04762	0.21429	0
	264	0.30952	0.78571	0.78571	1
	267	0	0.16667	0	0
Bbf201	218	0.09524	0.11905	0.07143	0
	220	0.21429	0.59524	0.14286	0.5
	222	0.42857	0.04762	0.07143	0
	224	0.02381	0.02381	0.14286	0.5
	226	0.14286	0.02381	0	0
	228	0.09524	0.04762	0.28571	0
	230	0	0.09524	0	0
	234	0	0.04762	0.28571	0
Bbf219	211	0.26316	0.575	0.14286	0.5
	213	0	0.05	0	0
	215	0.73684	0.275	0.35714	0.5
	217	0	0.1	0.5	0
Bbf250	206	0.30952	0	0	0
	208	0.11905	0.30952	0.71429	0.5
	210	0	0.21429	0	0
	212	0.30952	0.38095	0.07143	0
	214	0	0.02381	0	0
	216	0	0.04762	0	0
	218	0.2619	0.02381	0.21429	0.5
Bbf271	151	0.40476	1	0.85714	0
	153	0.52381	0	0.14286	1
	155	0.07143	0	0	0
Bbf283	370	0	0.07143	0	0
	373	0.95238	0.66667	0.57143	1
	376	0	0.2381	0.42857	0
	379	0.04762	0.02381	0	0
Bbf289	184	0.42857	0.92857	0.92857	0
	187	0.04762	0.07143	0	1
	193	0.38095	0	0	0
	199	0.14286	0	0.07143	0
Bbf377	344	0.11905	0.02381	0	0
	348	0.28571	0.16667	0.14286	0.5
	351	0.19048	0	0.14286	0.5
	355	0.40476	0.64286	0.71429	0
	359	0	0.14286	0	0
	363	0	0.02381	0	0
Bbf384	362	0	0.04762	0	0
	366	0.33333	0.64286	0.64286	0.5
	370	0	0.09524	0.07143	0
	414	0.66667	0.21429	0.28571	0.5
Warning! Results should be treated with caution given the following:
The sample size in the population Pop4 is less than 5!
There is 9% missing data at the locus 'Bbf106' in the population '3!
There is 50% missing data at the locus 'Bbf140' in the population 'Pop4!
There is 9% missing data at the locus 'Bbf219' in the population '3!

## Sheet: HFP
Heterozygosity, Fstatistics and Polymorphism by Population for Codominant Data
Data Sheet	Sheet1
Data Title
No. Loci	22
No. Samples	51
No. Pops.	4
Sample Size, No. Alleles, No. Effective Alleles, Information Index, Observed Heterozygosity, Expected and Unbiased Expected Heterozygosity, and Fixation Index
Pop	Locus	N	Na	Ne	I	Ho	He	uHe	F
3	Bbf001	21	5	1.6673	0.833053	0.333333	0.400227	0.409988	0.167139
	Bbf020	21	3	1.27273	0.424595	0.238095	0.214286	0.219512	-0.111111
	Bbf041	20	3	2.49221	0.980056	0.35	0.59875	0.614103	0.415449
	Bbf065	21	3	2.09501	0.788869	0.714286	0.522676	0.535424	-0.366594
	Bbf068	21	5	3.48617	1.35942	0.952381	0.713152	0.730546	-0.335453
	Bbf070	21	5	2.54179	1.1456	0.761905	0.606576	0.62137	-0.256075
	Bbf103	21	4	1.21655	0.413513	0.190476	0.178005	0.182346	-0.0700637
	Bbf106	19	5	2.97119	1.25494	0.473684	0.663435	0.681366	0.286013
	Bbf137	21	4	1.86469	0.83139	0.52381	0.463719	0.475029	-0.129584
	Bbf140	21	2	1.04875	0.112516	0.047619	0.0464853	0.047619	-0.0243902
	Bbf146	21	4	2.09501	0.959203	0.47619	0.522676	0.535424	0.0889371
	Bbf156	21	2	1.74653	0.618719	0.619048	0.427438	0.437863	-0.448276
	Bbf161	21	4	2.95973	1.22866	0.857143	0.662132	0.678281	-0.294521
	Bbf193	21	2	1.74653	0.618719	0.333333	0.427438	0.437863	0.220159
	Bbf201	21	6	3.72152	1.50808	0.761905	0.731293	0.749129	-0.0418605
	Bbf219	19	2	1.63348	0.576334	0.421053	0.387812	0.398293	-0.0857143
	Bbf250	21	4	3.64463	1.33022	0.714286	0.725624	0.743322	0.015625
	Bbf271	21	3	2.25575	0.893303	0.428571	0.556689	0.570267	0.230143
	Bbf283	21	2	1.09975	0.191444	0.0952381	0.0907029	0.0929152	-0.05
	Bbf289	21	4	2.84516	1.15374	0.619048	0.648526	0.664344	0.0454545
	Bbf377	21	4	3.37931	1.29324	0.809524	0.704082	0.721254	-0.149758
	Bbf384	21	2	1.8	0.636514	0.571429	0.444444	0.455285	-0.285714
4	Bbf001	21	4	1.6673	0.808136	0.428571	0.400227	0.409988	-0.0708215
	Bbf020	21	3	2.73913	1.05292	0.47619	0.634921	0.650407	0.25
	Bbf041	21	2	1.92998	0.674895	0.714286	0.481859	0.493612	-0.482353
	Bbf065	21	2	1.68966	0.59827	0.47619	0.408163	0.418118	-0.166667
	Bbf068	21	4	3.13879	1.24953	0.761905	0.681406	0.698026	-0.118136
	Bbf070	21	7	2.14078	1.19422	0.619048	0.53288	0.545877	-0.161702
	Bbf103	21	4	1.6486	0.762671	0.285714	0.393424	0.40302	0.273775
	Bbf106	21	7	2.55652	1.27438	0.52381	0.608844	0.623693	0.139665
	Bbf137	21	2	1.84906	0.651757	0.619048	0.459184	0.470383	-0.348148
	Bbf140	20	3	1.28824	0.43932	0.25	0.22375	0.229487	-0.117318
	Bbf146	21	4	1.83368	0.860678	0.285714	0.454649	0.465738	0.371571
	Bbf156	21	2	1.50769	0.51958	0.428571	0.336735	0.344948	-0.272727
	Bbf161	21	3	2.93023	1.08626	0.714286	0.65873	0.674797	-0.0843373
	Bbf193	21	3	1.54466	0.633088	0.380952	0.352608	0.361208	-0.0803859
	Bbf201	21	8	2.59412	1.39902	0.666667	0.614512	0.629501	-0.0848708
	Bbf219	20	4	2.38806	1.05326	0.35	0.58125	0.596154	0.397849
	Bbf250	21	6	3.44531	1.38369	0.666667	0.709751	0.727062	0.0607029
	Bbf271	21	1	1	0	0	0	0	#N/A
	Bbf283	21	4	1.97315	0.889493	0.571429	0.493197	0.505226	-0.158621
	Bbf289	21	2	1.15294	0.257319	0.142857	0.132653	0.135889	-0.0769231
	Bbf377	21	5	2.16176	1.03863	0.428571	0.537415	0.550523	0.202532
	Bbf384	21	4	2.1253	0.983048	0.428571	0.529478	0.542393	0.190578
Pop3	Bbf001	7	2	1.15294	0.257319	0.142857	0.132653	0.142857	-0.0769231
	Bbf020	7	3	2	0.830472	0.571429	0.5	0.538462	-0.142857
	Bbf041	7	2	1.84906	0.651757	0.428571	0.459184	0.494505	0.0666667
	Bbf065	7	2	1.68966	0.59827	0.571429	0.408163	0.43956	-0.4
	Bbf068	7	4	2.51282	1.11637	0.857143	0.602041	0.648352	-0.423729
	Bbf070	7	3	2.17778	0.876006	0.714286	0.540816	0.582418	-0.320755
	Bbf103	7	1	1	0	0	0	0	#N/A
	Bbf106	7	4	3.26667	1.25404	0.714286	0.693878	0.747253	-0.0294118
	Bbf137	7	2	1.96	0.682908	0.571429	0.489796	0.527473	-0.166667
	Bbf140	7	2	1.96	0.682908	0.857143	0.489796	0.527473	-0.75
	Bbf146	7	4	2.64865	1.10326	0.571429	0.622449	0.67033	0.0819672
	Bbf156	7	2	1.50769	0.51958	0.428571	0.336735	0.362637	-0.272727
	Bbf161	7	3	2.27907	0.898205	0.571429	0.561224	0.604396	-0.0181818
	Bbf193	7	2	1.50769	0.51958	0.428571	0.336735	0.362637	-0.272727
	Bbf201	7	6	4.66667	1.64885	1	0.785714	0.846154	-0.272727
	Bbf219	7	3	2.51282	0.992282	0.571429	0.602041	0.648352	0.0508475
	Bbf250	7	3	1.78182	0.758937	0.571429	0.438776	0.472527	-0.302326
	Bbf271	7	2	1.32432	0.410116	0.285714	0.244898	0.263736	-0.166667
	Bbf283	7	2	1.96	0.682908	0.857143	0.489796	0.527473	-0.75
	Bbf289	7	2	1.15294	0.257319	0.142857	0.132653	0.142857	-0.0769231
	Bbf377	7	3	1.81481	0.796312	0.571429	0.44898	0.483516	-0.272727
	Bbf384	7	3	2	0.830472	0.571429	0.5	0.538462	-0.142857
Pop4	Bbf001	2	1	1	0	0	0	0	#N/A
	Bbf020	2	1	1	0	0	0	0	#N/A
	Bbf041	2	1	1	0	0	0	0	#N/A
	Bbf065	2	1	1	0	0	0	0	#N/A
	Bbf068	2	2	2	0.693147	1	0.5	0.666667	-1
	Bbf070	2	1	1	0	0	0	0	#N/A
	Bbf103	2	1	1	0	0	0	0	#N/A
	Bbf106	2	2	2	0.693147	1	0.5	0.666667	-1
	Bbf137	2	2	2	0.693147	1	0.5	0.666667	-1
	Bbf140	1	1	1	0	0	0	0	#N/A
	Bbf146	2	1	1	0	0	0	0	#N/A
	Bbf156	2	1	1	0	0	0	0	#N/A
	Bbf161	2	2	2	0.693147	1	0.5	0.666667	-1
	Bbf193	2	1	1	0	0	0	0	#N/A
	Bbf201	2	2	2	0.693147	1	0.5	0.666667	-1
	Bbf219	2	2	2	0.693147	1	0.5	0.666667	-1
	Bbf250	2	2	2	0.693147	1	0.5	0.666667	-1
	Bbf271	2	1	1	0	0	0	0	#N/A
	Bbf283	2	1	1	0	0	0	0	#N/A
	Bbf289	2	1	1	0	0	0	0	#N/A
	Bbf377	2	2	2	0.693147	1	0.5	0.666667	-1
	Bbf384	2	2	2	0.693147	1	0.5	0.666667	-1
Mean and SE over Loci for each Pop
Pop		N	Na	Ne	I	Ho	He	uHe	F
3	Mean	20.7727	3.54545	2.25381	0.870552	0.513289	0.488007	0.50007	-0.0536453
	SE	0.130464	0.260928	0.179285	0.0833416	0.0532634	0.0437604	0.0448421	0.0483755
4	Mean	20.9091	3.81818	2.05932	0.855008	0.464502	0.464802	0.476184	-0.0160161
	SE	0.0627332	0.392772	0.136874	0.0775512	0.0419333	0.0381226	0.0390534	0.0499025
Pop3	Mean	7	2.72727	2.03297	0.743994	0.545455	0.446197	0.480519	-0.221844
	SE	0	0.229641	0.169861	0.0771206	0.0528676	0.0403397	0.0434427	0.0487571
Pop4	Mean	1.95455	1.40909	1.40909	0.28356	0.409091	0.204545	0.272727	-1
	SE	0.0454545	0.10729	0.10729	0.074368	0.10729	0.0536452	0.0715269	0
Grand Mean and SE over Loci and Pops
		N	Na	Ne	I	Ho	He	uHe	F
Total	Mean	12.6591	2.875	1.9388	0.688279	0.483084	0.400888	0.432375	-0.20788
	SE	0.898578	0.16547	0.0816371	0.0461484	0.0342219	0.0250069	0.0271031	0.0400647
F-Statistics and Estimates of Nm over All Pops for each Locus
All Pops.	Locus	Fis	Fit	Fst		Nm
	Bbf001	0.0303767	0.0957507	0.0674221		3.45798
	Bbf020	0.0470588	0.307164	0.272949		0.665921
	Bbf041	0.030482	0.203267	0.178218		1.15278
	Bbf065	-0.315834	-0.114178	0.153253		1.38129
	Bbf068	-0.430518	-0.191264	0.16725		1.24477
	Bbf070	-0.246964	0.281004	0.423402		0.340455
	Bbf103	0.166667	0.241535	0.089842		2.53266
	Bbf106	-0.0995977	0.106576	0.187499		1.08334
	Bbf137	-0.419087	-0.311242	0.0759962		3.03964
	Bbf140	-0.519361	0.0294448	0.361208		0.442121
	Bbf146	0.166549	0.308744	0.17061		1.21533
	Bbf156	-0.340886	0.367731	0.528469		0.223065
	Bbf161	-0.319372	-0.16263	0.1188		1.85437
	Bbf193	-0.0233503	0.324284	0.339702		0.48594
	Bbf201	-0.302887	-0.0798072	0.171219		1.21011
	Bbf219	-0.131031	0.0583927	0.167479		1.24273
	Bbf250	-0.243553	-0.0201763	0.179628		1.14177
	Bbf271	0.108911	0.647306	0.604199		0.163771
	Bbf283	-0.419219	-0.135855	0.199662		1.00212
	Bbf289	0.00992556	0.612198	0.60831		0.160975
	Bbf377	-0.282609	-0.025344	0.200579		0.99639
	Bbf384	-0.3027	-0.18202	0.0926384		2.44866
	Mean	-0.174409	0.107313	0.243561		1.24937
	SE	0.0450571	0.0551634	0.0350398		0.194877
Percentage of Polymorphic Loci
Population	%P
3	1
4	0.954545
Pop3	0.954545
Pop4	0.409091
Mean	0.829545
SE	0.14056
Na = No. of Different Alleles
Ne = No. of Effective Alleles = 1 / (Sum pi^2)
I = Shannon's Information Index = -1* Sum (pi * Ln (pi))
Ho = Observed Heterozygosity = No. of Hets / N
He = Expected Heterozygosity = 1 - Sum pi^2
uHe = Unbiased Expected Heterozygosity = (2N / (2N-1)) * He
F = Fixation Index = (He - Ho) / He = 1 - (Ho / He)
Where pi is the frequency of the ith allele for the population & Sum pi^2 is the sum of the squared population allele frequencies.
Fis = (Mean He - Mean Ho) / Mean He
Fit = (Ht - Mean Ho) / Ht
Fst = (Ht - Mean He) / Ht
Nm = [(1 / Fst) - 1] / 4
Key: Mean He = Average He across the populations. Mean Ho = Average Ho across the populations.
Ht = Total Expected Heterozygosity = 1 - Sum tpi^2 where tpi is the frequency of the ith allele for the total & Sum tpi^2 is the sum of the squared total allele frequencies.
Tip: Choose the Step by Step option to show Mean He, Mean Ho and Ht values.
Note:
Warning! Results should be treated with caution given the following:
The sample size in the population Pop4 is less than 5!
There is 9% missing data at the locus 'Bbf106' in the population '3!
There is 50% missing data at the locus 'Bbf140' in the population 'Pop4!
There is 9% missing data at the locus 'Bbf219' in the population '3!

## Sheet: HFL
Heterozygosity, Fstatistics and Polymorphism by Locus for Codominant Data
Data Sheet	Sheet1
Data Title
No. Loci	22
No. Samples	51
No. Pops.	4
Sample Size, No. Alleles, No. Effective Alleles, Information Index, Observed Heterozygosity, Expected and Unbiased Expected Heterozygosity, and Fixation Index
Pop		Bbf001	Bbf020	Bbf041	Bbf065	Bbf068	Bbf070	Bbf103	Bbf106	Bbf137	Bbf140	Bbf146	Bbf156	Bbf161	Bbf193	Bbf201	Bbf219	Bbf250	Bbf271	Bbf283	Bbf289	Bbf377	Bbf384
3	N	21	21	20	21	21	21	21	19	21	21	21	21	21	21	21	19	21	21	21	21	21	21
	Na	5	3	3	3	5	5	4	5	4	2	4	2	4	2	6	2	4	3	2	4	4	2
	Ne	1.6673	1.27273	2.49221	2.09501	3.48617	2.54179	1.21655	2.97119	1.86469	1.04875	2.09501	1.74653	2.95973	1.74653	3.72152	1.63348	3.64463	2.25575	1.09975	2.84516	3.37931	1.8
	I	0.833053	0.424595	0.980056	0.788869	1.35942	1.1456	0.413513	1.25494	0.83139	0.112516	0.959203	0.618719	1.22866	0.618719	1.50808	0.576334	1.33022	0.893303	0.191444	1.15374	1.29324	0.636514
	Ho	0.333333	0.238095	0.35	0.714286	0.952381	0.761905	0.190476	0.473684	0.52381	0.047619	0.47619	0.619048	0.857143	0.333333	0.761905	0.421053	0.714286	0.428571	0.0952381	0.619048	0.809524	0.571429
	He	0.400227	0.214286	0.59875	0.522676	0.713152	0.606576	0.178005	0.663435	0.463719	0.0464853	0.522676	0.427438	0.662132	0.427438	0.731293	0.387812	0.725624	0.556689	0.0907029	0.648526	0.704082	0.444444
	uHe	0.409988	0.219512	0.614103	0.535424	0.730546	0.62137	0.182346	0.681366	0.475029	0.047619	0.535424	0.437863	0.678281	0.437863	0.749129	0.398293	0.743322	0.570267	0.0929152	0.664344	0.721254	0.455285
	F	0.167139	-0.111111	0.415449	-0.366594	-0.335453	-0.256075	-0.0700637	0.286013	-0.129584	-0.0243902	0.0889371	-0.448276	-0.294521	0.220159	-0.0418605	-0.0857143	0.015625	0.230143	-0.05	0.0454545	-0.149758	-0.285714
4	N	21	21	21	21	21	21	21	21	21	20	21	21	21	21	21	20	21	21	21	21	21	21
	Na	4	3	2	2	4	7	4	7	2	3	4	2	3	3	8	4	6	1	4	2	5	4
	Ne	1.6673	2.73913	1.92998	1.68966	3.13879	2.14078	1.6486	2.55652	1.84906	1.28824	1.83368	1.50769	2.93023	1.54466	2.59412	2.38806	3.44531	1	1.97315	1.15294	2.16176	2.1253
	I	0.808136	1.05292	0.674895	0.59827	1.24953	1.19422	0.762671	1.27438	0.651757	0.43932	0.860678	0.51958	1.08626	0.633088	1.39902	1.05326	1.38369	0	0.889493	0.257319	1.03863	0.983048
	Ho	0.428571	0.47619	0.714286	0.47619	0.761905	0.619048	0.285714	0.52381	0.619048	0.25	0.285714	0.428571	0.714286	0.380952	0.666667	0.35	0.666667	0	0.571429	0.142857	0.428571	0.428571
	He	0.400227	0.634921	0.481859	0.408163	0.681406	0.53288	0.393424	0.608844	0.459184	0.22375	0.454649	0.336735	0.65873	0.352608	0.614512	0.58125	0.709751	0	0.493197	0.132653	0.537415	0.529478
	uHe	0.409988	0.650407	0.493612	0.418118	0.698026	0.545877	0.40302	0.623693	0.470383	0.229487	0.465738	0.344948	0.674797	0.361208	0.629501	0.596154	0.727062	0	0.505226	0.135889	0.550523	0.542393
	F	-0.0708215	0.25	-0.482353	-0.166667	-0.118136	-0.161702	0.273775	0.139665	-0.348148	-0.117318	0.371571	-0.272727	-0.0843373	-0.0803859	-0.0848708	0.397849	0.0607029	#N/A	-0.158621	-0.0769231	0.202532	0.190578
Pop3	N	7	7	7	7	7	7	7	7	7	7	7	7	7	7	7	7	7	7	7	7	7	7
	Na	2	3	2	2	4	3	1	4	2	2	4	2	3	2	6	3	3	2	2	2	3	3
	Ne	1.15294	2	1.84906	1.68966	2.51282	2.17778	1	3.26667	1.96	1.96	2.64865	1.50769	2.27907	1.50769	4.66667	2.51282	1.78182	1.32432	1.96	1.15294	1.81481	2
	I	0.257319	0.830472	0.651757	0.59827	1.11637	0.876006	0	1.25404	0.682908	0.682908	1.10326	0.51958	0.898205	0.51958	1.64885	0.992282	0.758937	0.410116	0.682908	0.257319	0.796312	0.830472
	Ho	0.142857	0.571429	0.428571	0.571429	0.857143	0.714286	0	0.714286	0.571429	0.857143	0.571429	0.428571	0.571429	0.428571	1	0.571429	0.571429	0.285714	0.857143	0.142857	0.571429	0.571429
	He	0.132653	0.5	0.459184	0.408163	0.602041	0.540816	0	0.693878	0.489796	0.489796	0.622449	0.336735	0.561224	0.336735	0.785714	0.602041	0.438776	0.244898	0.489796	0.132653	0.44898	0.5
	uHe	0.142857	0.538462	0.494505	0.43956	0.648352	0.582418	0	0.747253	0.527473	0.527473	0.67033	0.362637	0.604396	0.362637	0.846154	0.648352	0.472527	0.263736	0.527473	0.142857	0.483516	0.538462
	F	-0.0769231	-0.142857	0.0666667	-0.4	-0.423729	-0.320755	#N/A	-0.0294118	-0.166667	-0.75	0.0819672	-0.272727	-0.0181818	-0.272727	-0.272727	0.0508475	-0.302326	-0.166667	-0.75	-0.0769231	-0.272727	-0.142857
Pop4	N	2	2	2	2	2	2	2	2	2	1	2	2	2	2	2	2	2	2	2	2	2	2
	Na	1	1	1	1	2	1	1	2	2	1	1	1	2	1	2	2	2	1	1	1	2	2
	Ne	1	1	1	1	2	1	1	2	2	1	1	1	2	1	2	2	2	1	1	1	2	2
	I	0	0	0	0	0.693147	0	0	0.693147	0.693147	0	0	0	0.693147	0	0.693147	0.693147	0.693147	0	0	0	0.693147	0.693147
	Ho	0	0	0	0	1	0	0	1	1	0	0	0	1	0	1	1	1	0	0	0	1	1
	He	0	0	0	0	0.5	0	0	0.5	0.5	0	0	0	0.5	0	0.5	0.5	0.5	0	0	0	0.5	0.5
	uHe	0	0	0	0	0.666667	0	0	0.666667	0.666667	0	0	0	0.666667	0	0.666667	0.666667	0.666667	0	0	0	0.666667	0.666667
	F	#N/A	#N/A	#N/A	#N/A	-1	#N/A	#N/A	-1	-1	#N/A	#N/A	#N/A	-1	#N/A	-1	-1	-1	#N/A	#N/A	#N/A	-1	-1
Mean and SE over Pops for each Locus
		Bbf001	Bbf020	Bbf041	Bbf065	Bbf068	Bbf070	Bbf103	Bbf106	Bbf137	Bbf140	Bbf146	Bbf156	Bbf161	Bbf193	Bbf201	Bbf219	Bbf250	Bbf271	Bbf283	Bbf289	Bbf377	Bbf384
N	Mean	12.75	12.75	12.5	12.75	12.75	12.75	12.75	12.25	12.75	12.25	12.75	12.75	12.75	12.75	12.75	12	12.75	12.75	12.75	12.75	12.75	12.75
	SE	4.87126	4.87126	4.73462	4.87126	4.87126	4.87126	4.87126	4.60751	4.87126	4.92231	4.87126	4.87126	4.87126	4.87126	4.87126	4.45346	4.87126	4.87126	4.87126	4.87126	4.87126	4.87126
Na	Mean	3	2.5	2	2	3.75	4	2.5	4.5	2.5	2	3.25	1.75	3	2	5.5	2.75	3.75	1.75	2.25	2.25	3.5	2.75
	SE	0.912871	0.5	0.408248	0.408248	0.629153	1.29099	0.866025	1.04083	0.5	0.408248	0.75	0.25	0.408248	0.408248	1.25831	0.478714	0.853913	0.478714	0.629153	0.629153	0.645497	0.478714
Ne	Mean	1.37188	1.75296	1.81781	1.61858	2.78444	1.96509	1.21629	2.6986	1.91844	1.32425	1.89434	1.44048	2.54226	1.44972	3.24558	2.13359	2.71794	1.39502	1.50823	1.53776	2.33897	1.98133
	SE	0.17339	0.390633	0.30784	0.227254	0.330039	0.334176	0.152876	0.274657	0.0366083	0.221079	0.34312	0.157249	0.239465	0.158829	0.593147	0.199274	0.481282	0.296921	0.265425	0.437289	0.353948	0.0672715
I	Mean	0.474627	0.576997	0.576677	0.496352	1.10462	0.803958	0.294046	1.11913	0.714801	0.308686	0.730786	0.41447	0.976568	0.442847	1.31228	0.828756	1.0415	0.325855	0.440961	0.417095	0.955332	0.785795
	SE	0.206598	0.232183	0.206267	0.171441	0.145879	0.276973	0.184121	0.142071	0.0398474	0.155691	0.248635	0.140119	0.116207	0.149757	0.212616	0.115199	0.18295	0.212419	0.20745	0.252929	0.133899	0.0773376
Ho	Mean	0.22619	0.321429	0.373214	0.440476	0.892857	0.52381	0.119048	0.677945	0.678571	0.28869	0.333333	0.369048	0.785714	0.285714	0.857143	0.58562	0.738095	0.178571	0.380952	0.22619	0.702381	0.642857
	SE	0.0959793	0.128034	0.146976	0.154762	0.0527942	0.17711	0.0714286	0.119206	0.108892	0.197081	0.125988	0.130952	0.0922139	0.097202	0.0847387	0.145634	0.0922139	0.107143	0.202031	0.135212	0.126549	0.123718
He	Mean	0.233277	0.337302	0.384948	0.334751	0.62415	0.420068	0.142857	0.616539	0.478175	0.190008	0.399943	0.275227	0.595522	0.279195	0.65788	0.517776	0.593537	0.200397	0.268424	0.228458	0.547619	0.493481
	SE	0.10012	0.142581	0.131909	0.114802	0.0475233	0.140993	0.0934681	0.0426429	0.00992063	0.110948	0.137695	0.0942003	0.0395104	0.0951429	0.0635989	0.0485937	0.0728313	0.132049	0.130117	0.143471	0.0552132	0.0177609
uHe	Mean	0.240708	0.352095	0.400555	0.348276	0.685897	0.437416	0.146341	0.679745	0.534888	0.201145	0.417873	0.286362	0.656035	0.290427	0.722863	0.577366	0.652394	0.208501	0.281404	0.235772	0.60549	0.550701
	SE	0.101991	0.148681	0.136484	0.11886	0.0180741	0.146618	0.0957478	0.0256137	0.0457935	0.119486	0.14562	0.0975559	0.0173843	0.0984503	0.0481015	0.0615316	0.0621817	0.135668	0.137041	0.146592	0.0540393	0.0435614
F	Mean	0.00646473	-0.00132275	-7.91409e-05	-0.311087	-0.46933	-0.246177	0.101856	-0.150934	-0.4111	-0.297236	0.180825	-0.331243	-0.34926	-0.044318	-0.349865	-0.159254	-0.306499	0.0317379	-0.31954	-0.0361305	-0.304989	-0.309498
	SE	0.0695906	0.109115	0.226304	0.063091	0.188182	0.0399934	0.121565	0.290266	0.202024	0.197424	0.0826138	0.0506765	0.224769	0.124207	0.222432	0.298157	0.244874	0.140293	0.188362	0.0353274	0.252612	0.250866
Grand Mean and SE over Pops and Loci
		Total
N	Mean	12.6591
	SE	0.898578
Na	Mean	2.875
	SE	0.16547
Ne	Mean	1.9388
	SE	0.0816371
I	Mean	0.688279
	SE	0.0461484
Ho	Mean	0.483084
	SE	0.0342219
He	Mean	0.400888
	SE	0.0250069
uHe	Mean	0.432375
	SE	0.0271031
F	Mean	-0.20788
	SE	0.0400647
F-Statistics and Estimates of Nm over All Pops for each Locus
All Pops.		Bbf001	Bbf020	Bbf041	Bbf065	Bbf068	Bbf070	Bbf103	Bbf106	Bbf137	Bbf140	Bbf146	Bbf156	Bbf161	Bbf193	Bbf201	Bbf219	Bbf250	Bbf271	Bbf283	Bbf289	Bbf377	Bbf384	Mean	SE
	Fis	0.0303767	0.0470588	0.030482	-0.315834	-0.430518	-0.246964	0.166667	-0.0995977	-0.419087	-0.519361	0.166549	-0.340886	-0.319372	-0.0233503	-0.302887	-0.131031	-0.243553	0.108911	-0.419219	0.00992556	-0.282609	-0.3027	-0.174409	0.0450571
	Fit	0.0957507	0.307164	0.203267	-0.114178	-0.191264	0.281004	0.241535	0.106576	-0.311242	0.0294448	0.308744	0.367731	-0.16263	0.324284	-0.0798072	0.0583927	-0.0201763	0.647306	-0.135855	0.612198	-0.025344	-0.18202	0.107313	0.0551634
	Fst	0.0674221	0.272949	0.178218	0.153253	0.16725	0.423402	0.089842	0.187499	0.0759962	0.361208	0.17061	0.528469	0.1188	0.339702	0.171219	0.167479	0.179628	0.604199	0.199662	0.60831	0.200579	0.0926384	0.243561	0.0350398
	Nm	3.45798	0.665921	1.15278	1.38129	1.24477	0.340455	2.53266	1.08334	3.03964	0.442121	1.21533	0.223065	1.85437	0.48594	1.21011	1.24273	1.14177	0.163771	1.00212	0.160975	0.99639	2.44866	1.24937	0.194877
Percentage of Polymorphic Loci
Population	%P
3	1
4	0.954545
Pop3	0.954545
Pop4	0.409091
Mean	0.829545
SE	0.14056
Na = No. of Different Alleles
Ne = No. of Effective Alleles = 1 / (Sum pi^2)
I = Shannon's Information Index = -1* Sum (pi * Ln (pi))
Ho = Observed Heterozygosity = No. of Hets / N
He = Expected Heterozygosity = 1 - Sum pi^2
uHe = Unbiased Expected Heterozygosity = (2N / (2N-1)) * He
F = Fixation Index = (He - Ho) / He = 1 - (Ho / He)
Where pi is the frequency of the ith allele for the population & Sum pi^2 is the sum of the squared population allele frequencies.
Fis = (Mean He - Mean Ho) / Mean He
Fit = (Ht - Mean Ho) / Ht
Fst = (Ht - Mean He) / Ht
Nm = [(1 / Fst) - 1] / 4
Key: Mean He = Average He across the populations. Mean Ho = Average Ho across the populations.
Ht = Total Expected Heterozygosity = 1 - Sum tpi^2 where tpi is the frequency of the ith allele for the total & Sum tpi^2 is the sum of the squared total allele frequencies.
Tip: Choose the Step by Step option to show Mean He, Mean Ho and Ht values.
Note:
Warning! Results should be treated with caution given the following:
The sample size in the population Pop4 is less than 5!
There is 9% missing data at the locus 'Bbf106' in the population '3!
There is 50% missing data at the locus 'Bbf140' in the population 'Pop4!
There is 9% missing data at the locus 'Bbf219' in the population '3!

## Sheet: NeiP
1	4
Nei Genetic Distance	Sheet1	Pairwise Population Matrix of Nei Genetic Distance
3	4	Pop3	Pop4
0				3
0.264517	0			4
0.253007	0.122999	0		Pop3
0.358392	0.512577	0.512095	0	Pop4
Nei Genetic Distance	Sheet1	Pairwise Population Matrix of Nei Genetic Identity
3	4	Pop3	Pop4
1				3
0.767577	1			4
0.776462	0.884264	1		Pop3
0.698799	0.59895	0.599239	1	Pop4
Warning! Results should be treated with caution given the following:
The sample size in the population Pop4 is less than 5!
There is 9% missing data at the locus 'Bbf106' in the population '3!
There is 50% missing data at the locus 'Bbf140' in the population 'Pop4!
There is 9% missing data at the locus 'Bbf219' in the population '3!
