# Supplementary material for: Genetic diversity, population structure and quality-trait associations in Blumea balsamifera revealed by EST-SSR markers
Source: PLoS One. 2025 Jul 17;20(7):e0328403. doi: 10.1371/journal.pone.0328403 (PMC12270148; doi:10.1371/journal.pone.0328403)
Supplement: S4 File — (XLSX) [file pone.0328403.s004.xlsx]

## Sheet: MLM-p
Calculation of P value in MLM
	V1	V2	V3	V4	V5	V6	V7	V8	V9	V10	V11	V12	V13	V14	V15	V16	V17	V18	V19	V20	V21	V22	V23	V24	V25	V26	V27	V28	V29	V30	V31	V32	V33	V34	V35	V36	V37	V38	V39	V40	V41	V42	V43	V44	V45	V46	V47	V48	V49
1	0.574126	0.372059	0.290335	0.624103	0.396102	0.928183	0.335162	0.0872593	0.855916	0.0496458	0.907757	0.344356	0.508106	0.923806	0.875855	0.918435	0.652903	0.128542	0.130171	0.940701	0.324691	0.0187277	0.710508	0.358651	0.236983	0.840211	0.0104023	0.954584	0.353684	0.710508	0.186505	0.966341	0.490667	0.745383	0.355459	0.807396	0.854699	0.513087	0.857727	0.129077	0.575635	0.0232195	0.576523	0.616231	0.807861	0.137135	0.689278	0.157881	0.208293
2	0.479793	0.210922	0.253538	0.624978	0.619813	0.415127	0.271243	0.559747	0.902441	0.558473	0.838146	0.675904	0.526854	0.343053	0.730515	0.983103	0.831168	0.569459	0.114948	0.748181	0.250555	0.20921	0.653453	0.314251	0.247217	0.954739	0.0220215	0.193028	0.566148	0.626957	0.253144	0.6442	0.77198	0.220147	0.0916581	0.69566	0.737103	0.638594	0.908757	0.0100004	0.999287	0.000320279	0.867778	0.782478	0.9414	0.445483	0.747232	0.517046	0.771187
3	0.221713	0.00505984	0.298592	0.336679	0.195648	0.341757	0.320891	0.776888	0.242155	0.589582	0.491406	0.841373	0.824705	0.682179	0.169349	0.679716	0.263906	0.864339	0.327188	0.968668	0.294627	0.224203	0.481224	0.406938	0.514554	0.476008	0.20704	0.547983	0.62979	0.049699	0.311141	0.298179	0.232323	0.384371	0.267328	0.48215	0.865496	0.989421	0.900866	0.0649703	0.345651	0.00512152	0.503748	0.785998	0.00512152	0.496966	0.945761	0.60225	0.843404
4	0.712043	0.877054	0.852184	0.270871	0.874114	0.0412067	0.37496	0.0156485	0.69004	0.0107672	0.0789897	0.904694	0.091321	0.954746	0.553367	0.926714	0.0375272	0.332648	0.0279482	0.241117	0.171689	0.154921	0.939993	0.181209	0.0909333	0.250766	0.025934	0.976653	0.251493	0.649081	0.0822303	0.436361	0.418166	0.914154	0.826417	0.214135	0.801915	0.760135	0.445394	0.264415	0.0564045	0.0220237	0.337776	0.976902	0.620506	0.702572	0.536948	0.0906444	0.943456
5	0.186267	0.718261	0.802337	0.0213658	0.712703	0.268188	0.451224	0.00390461	0.442933	0.0021824	0.202748	0.871816	0.44084	0.0101327	0.524233	0.626085	0.0695053	0.20847	0.18248	0.250772	0.594153	0.260826	0.576623	0.0475098	0.473384	0.138661	0.137733	0.575743	0.289124	0.634926	0.378469	0.138707	0.559385	0.501235	0.210933	0.0999147	0.0808613	0.446007	0.0917137	0.571153	0.0582879	0.0922706	0.32854	0.720308	0.713495	0.929884	0.561235	0.0486288	0.474309
6	0.892311	0.995544	0.803399	0.00190685	0.691084	0.209285	0.490599	0.382453	0.313261	0.0557115	0.271063	0.0866175	0.779972	1.87808e-07	0.134407	0.253721	0.333218	0.444615	0.345981	0.129509	0.57635	0.899861	0.84663	0.87301	0.592335	0.50097	0.930684	0.672993	0.490599	0.231638	0.470328	0.430902	0.572074	0.610951	0.601371	0.285179	0.000764319	0.644565	0.083936	0.319646	0.597981	0.88803	0.636019	0.695841	0.487174	0.175069	0.571613	0.057187	0.145906
[truncated: 57 more columns]

## Sheet: MLM-P-fdr
	Calculation of fdr in MLM
	0.000219909	70	1	0.0233103
	0.00775771	99	2	0.411159		0.000320279	42	1	0.0339496										6.33244e-05	1	0.00671239		1.87808e-07	1	1.99077e-05
	0.00820188	57	3	0.2898		0.000763316	70	2	0.0404557		0.00505984	1	0.536343						0.0021824	2	0.115667		0.000764319	2	0.0405089
	0.0104023	27	4	0.275661		0.0100004	40	3	0.353347		0.00512152	2	0.27144		0.000538546	1	0.0570859		0.00390461	3	0.137963		0.00190685	3	0.0673754
	0.0187277	22	5	0.397027		0.0108846	56	4	0.288443		0.00512152	3	0.18096		0.00948391	2	0.502647		0.00558393	4	0.147974		0.00287347	4	0.076147
	0.0232195	42	6	0.410211		0.0220215	27	5	0.466855		0.00807388	4	0.213958		0.00964411	3	0.340758		0.0101327	5	0.214812		0.0077035	5	0.163314
	0.0424119	73	7	0.642237		0.0287834	57	6	0.508507		0.010117	5	0.214481		0.0107672	4	0.285332		0.0103041	6	0.18204		0.0445439	6	0.786942
	0.0496458	10	8	0.657808		0.0666519	99	7	1.0093		0.0201447	6	0.355889		0.0156485	5	0.331748		0.0128306	7	0.194292		0.0557115	7	0.843632
	0.0558727	56	9	0.658056		0.0916581	35	8	1.21447		0.0361155	7	0.546892		0.0220237	6	0.389086		0.0182509	8	0.241825		0.057187	8	0.757728
	0.0594512	101	10	0.630183		0.114948	19	9	1.35383		0.0400688	8	0.530911		0.025934	7	0.392715		0.018906	9	0.222671		0.0601682	9	0.708648
	0.0872593	8	11	0.840862		0.116107	94	10	1.23073		0.049699	9	0.585344		0.0279482	8	0.370314		0.0213658	10	0.226478		0.0766744	10	0.812748
	0.088351	69	12	0.780434		0.132039	91	11	1.27238		0.0512891	10	0.543664		0.0352307	9	0.41494		0.0232857	11	0.22439		0.083936	11	0.808838
	0.118896	76	13	0.96946		0.139962	78	12	1.23633		0.052318	11	0.504155		0.0355659	10	0.376998		0.0421864	12	0.372647		0.0849416	12	0.750318
	0.123466	82	14	0.934812		0.188814	101	13	1.53956		0.0649703	12	0.573904		0.0374451	11	0.360835		0.0442571	13	0.360866		0.0866175	13	0.706266
	0.128542	18	15	0.908366		0.189119	76	14	1.4319		0.0936493	13	0.763602		0.0375272	12	0.33149		0.0475098	14	0.359717		0.107357	14	0.812842
	0.129077	40	16	0.855137		0.193028	28	15	1.36406		0.143071	14	1.08325		0.0386275	13	0.314963		0.0486288	15	0.343643		0.116795	15	0.825349
	0.130171	19	17	0.811655		0.193889	73	16	1.28451		0.147643	15	1.04335		0.0412067	14	0.311994		0.0541158	16	0.358517		0.11943	16	0.791221
	0.137135	46	18	0.807574		0.194645	92	17	1.21367		0.169349	16	1.12194		0.0501658	15	0.354505		0.0543016	17	0.338586		0.120508	17	0.751402
	0.139242	80	19	0.776821		0.206812	53	18	1.21789		0.18405	17	1.14761		0.0564045	16	0.37368		0.0582879	18	0.343251		0.129509	18	0.762666
	0.140382	94	20	0.744023		0.206812	54	19	1.15379		0.186938	18	1.10086		0.0789897	17	0.492524		0.0695053	19	0.387767		0.134407	19	0.749849
	0.142011	91	21	0.716818		0.20921	22	20	1.10881		0.191014	19	1.06566		0.0797077	18	0.46939		0.0808613	20	0.428565		0.145906	20	0.773304
	0.156468	50	22	0.753893		0.210922	2	21	1.06465		0.195648	20	1.03694		0.0822303	19	0.458758		0.0913209	21	0.460953		0.157693	21	0.795972
	0.157881	48	23	0.727627		0.220147	34	22	1.06071		0.20704	21	1.04506		0.0906444	20	0.480415		0.0917137	22	0.441893		0.16433	22	0.791773
	0.186505	31	24	0.82373		0.229137	85	23	1.05602		0.20704	22	0.997559		0.0909333	21	0.458996		0.0922706	23	0.425247		0.169812	23	0.782614
	0.208293	49	25	0.883161		0.242529	50	24	1.07117		0.221713	23	1.02181		0.091321	22	0.440001		0.0980383	24	0.433003		0.175069	24	0.773223
	0.209186	75	26	0.852836		0.247217	25	25	1.0482		0.224203	24	0.990231		0.103391	23	0.4765		0.099128	25	0.420303		0.209285	25	0.887369
	0.236983	25	27	0.930378		0.250555	21	26	1.02149		0.232323	25	0.98505		0.104573	24	0.461864		0.0999147	26	0.407345		0.231638	26	0.944369
	0.249944	98	28	0.946217		0.253144	31	27	0.993825		0.240419	26	0.98017		0.136898	25	0.580447		0.116793	27	0.458521		0.24901	27	0.977594
	0.290335	3	29	1.06122		0.253538	3	28	0.959823		0.242155	27	0.950684		0.144237	26	0.588045		0.117009	28	0.442961		0.253721	28	0.960515
	0.294235	64	30	1.03963		0.265162	80	29	0.969213		0.243756	28	0.922792		0.154921	27	0.608209		0.137733	29	0.503438		0.271063	29	0.990783
	0.314591	53	31	1.0757		0.271243	7	30	0.958392		0.263906	29	0.964622		0.161212	28	0.610304		0.138661	30	0.489935		0.271864	30	0.960585
	0.314591	54	32	1.04208		0.281156	59	31	0.961373		0.264618	30	0.934985		0.162139	29	0.592647		0.138707	31	0.474289		0.285179	31	0.975127
	0.324691	21	33	1.04295		0.287856	63	32	0.953525		0.267328	31	0.914088		0.170353	30	0.601916		0.152618	32	0.505548		0.313261	32	1.03768
	0.335162	7	34	1.04492		0.314251	24	33	1.00941		0.282391	32	0.935419		0.171689	31	0.587067		0.152772	33	0.490722		0.319646	33	1.02674
	0.344356	12	35	1.04291		0.322742	104	34	1.0062		0.282628	33	0.907837		0.181209	32	0.600255		0.18248	34	0.56891		0.32348	34	1.0085
	0.353684	29	36	1.0414		0.327548	82	35	0.992004		0.284451	34	0.886817		0.214135	33	0.687828		0.186189	35	0.563886		0.327762	35	0.99265
	0.355459	35	37	1.01834		0.343053	14	36	1.0101		0.294627	35	0.892298		0.226038	34	0.704705		0.186267	36	0.548452		0.333218	36	0.981142
	0.358651	24	38	1.00045		0.350073	75	37	1.00291		0.298179	36	0.877971		0.241117	35	0.730241		0.193384	37	0.554019		0.342686	37	0.981749
	0.372059	2	39	1.01124		0.395145	98	38	1.10225		0.298592	37	0.855424		0.250766	36	0.738367		0.202748	38	0.565559		0.345981	38	0.965104
	0.392566	74	40	1.0403		0.399743	62	39	1.08648		0.308123	38	0.8595		0.251096	37	0.719357		0.20847	39	0.56661		0.368281	39	1.00097
	0.396102	5	41	1.02407		0.403115	74	40	1.06826		0.311141	39	0.845666		0.251493	38	0.701533		0.210933	40	0.558974		0.382453	40	1.0135
	0.404722	100	42	1.02144		0.408553	69	41	1.05626		0.320891	40	0.850362		0.257416	39	0.699644		0.225392	41	0.582721		0.388819	41	1.00524
	0.409559	78	43	1.00961		0.411674	81	42	1.03899		0.327188	41	0.8459		0.264415	40	0.7007		0.250772	42	0.6329		0.407794	42	1.02919
	0.42417	68	44	1.02186		0.415127	6	43	1.02334		0.328708	42	0.829597		0.265831	41	0.687271		0.252995	43	0.623663		0.430902	43	1.06222
	0.432726	103	45	1.01931		0.445483	46	44	1.07321		0.336679	43	0.829952		0.270871	42	0.683628		0.256116	44	0.617006		0.430902	44	1.03808
	0.451398	63	46	1.04018		0.459716	66	45	1.08289		0.341757	44	0.823323		0.281879	43	0.694866		0.258647	45	0.609258		0.441646	45	1.04032
	0.452022	81	47	1.01945		0.479793	1	46	1.10561		0.345651	45	0.814199		0.306874	44	0.739287		0.260826	46	0.601034		0.444615	46	1.02455
	0.463934	65	48	1.02452		0.497697	84	47	1.12246		0.365683	46	0.84266		0.315265	45	0.742625		0.268188	47	0.604848		0.447118	47	1.00839
	0.46584	51	49	1.00774		0.501289	64	48	1.10701		0.384371	47	0.86688		0.322486	46	0.743121		0.287699	48	0.635334		0.470328	48	1.03864
	0.490667	33	50	1.04021		0.517046	48	49	1.11851		0.390954	48	0.863357		0.322486	47	0.727309		0.289124	49	0.625451		0.479036	49	1.03628
	0.492545	67	51	1.02372		0.526854	13	50	1.11693		0.40222	49	0.870108		0.332648	48	0.734599		0.29634	50	0.628241		0.487174	50	1.03281
	0.508106	13	52	1.03575		0.542594	89	51	1.12774		0.406938	50	0.862709		0.337776	49	0.7307		0.32854	51	0.682849		0.490599	51	1.01968
	0.513087	38	53	1.02617		0.558473	10	52	1.13842		0.409248	51	0.850594		0.348928	50	0.739727		0.344983	52	0.703235		0.490599	52	1.00007
	0.514937	104	54	1.0108		0.559747	8	53	1.11949		0.419358	52	0.854845		0.34902	51	0.725413		0.360505	53	0.721011		0.50097	53	1.00194
	0.522349	79	55	1.00671		0.563749	67	54	1.10662		0.421198	53	0.842396		0.352713	52	0.718991		0.363211	54	0.71297		0.537675	54	1.05544
	0.527609	96	56	0.998688		0.566148	29	55	1.09112		0.442433	54	0.86848		0.359297	53	0.718594		0.367032	55	0.707371		0.556371	55	1.07228
	0.574126	1	57	1.06767		0.569459	18	56	1.07791		0.476008	55	0.917397		0.359297	54	0.705287		0.378469	56	0.716388		0.565089	56	1.06963
	0.575635	41	58	1.05202		0.592837	83	57	1.10247		0.478644	56	0.906004		0.367433	55	0.708144		0.398615	57	0.741284		0.571613	57	1.063
	0.576523	43	59	1.03579		0.610116	106	58	1.11504		0.481224	57	0.894908		0.37496	56	0.709745		0.423485	58	0.773955		0.571666	58	1.04477
	0.587042	60	60	1.03711		0.619813	5	59	1.11356		0.48215	58	0.881171		0.386147	57	0.718098		0.430192	59	0.772888		0.572074	59	1.02779
	0.58971	95	61	1.02474		0.624978	4	60	1.10413		0.485865	59	0.87291		0.418166	58	0.764234		0.437698	60	0.773267		0.575852	60	1.01734
	0.616231	44	62	1.05356		0.626957	30	61	1.08947		0.485865	60	0.858362		0.436361	59	0.78397		0.44084	61	0.76605		0.57635	61	1.00153
	0.621131	77	63	1.04508		0.638594	38	62	1.09179		0.491406	61	0.853919		0.445394	60	0.786862		0.442933	62	0.757273		0.592335	62	1.0127
	0.624103	4	64	1.03367		0.6442	32	63	1.08389		0.495914	62	0.847853		0.447653	61	0.777888		0.445071	63	0.748849		0.592909	63	0.997594
	0.652903	17	65	1.06473		0.65241	55	64	1.08055		0.496966	63	0.836165		0.4669	62	0.798249		0.446007	64	0.7387		0.597981	64	0.990406
	0.658599	102	66	1.05775		0.653453	23	65	1.06563		0.498355	64	0.825401		0.513093	63	0.863299		0.450313	65	0.734356		0.601371	65	0.980698
	0.689278	47	67	1.0905		0.654349	96	66	1.05092		0.499238	65	0.814141		0.536948	64	0.889321		0.451224	66	0.724694		0.610951	66	0.981224
	0.697829	85	68	1.08779		0.662854	105	67	1.04869		0.500341	66	0.803579		0.553367	65	0.902414		0.473384	67	0.748937		0.636019	67	1.00624
	0.710508	23	69	1.09151		0.674875	86	68	1.05201		0.503748	67	0.796974		0.553595	66	0.889106		0.474309	68	0.739364		0.644565	68	1.00476
	0.710508	30	70	1.07591		0.675904	12	69	1.03834		0.514554	68	0.802099		0.595413	67	0.941996		0.501235	69	0.770014		0.659604	69	1.01331
	0.71639	90	71	1.06954		0.679674	97	70	1.02922		0.526561	69	0.808919		0.596372	68	0.929639		0.524233	70	0.793838		0.672993	70	1.0191
	0.743927	86	72	1.09523		0.69566	36	71	1.03859		0.547983	70	0.829802		0.620506	69	0.953241		0.530243	71	0.79163		0.676453	71	1.00992
	0.745383	34	73	1.08234		0.695693	65	72	1.02421		0.589582	71	0.88022		0.629119	70	0.952667		0.559206	72	0.823275		0.680428	72	1.00174
	0.760401	92	74	1.08922		0.703364	95	73	1.02132		0.60225	72	0.886646		0.635884	71	0.949348		0.559385	73	0.812257		0.691084	73	1.00349
	0.807396	36	75	1.14112		0.71339	100	74	1.02188		0.603638	73	0.876515		0.649081	72	0.955592		0.561235	74	0.803931		0.695841	74	0.996745
	0.807861	45	76	1.12675		0.730515	15	75	1.03246		0.621746	74	0.890609		0.671381	73	0.974881		0.571153	75	0.807229		0.695841	75	0.983455
	0.835333	97	77	1.14994		0.737103	37	76	1.02807		0.62979	75	0.890103		0.69004	74	0.988435		0.575743	76	0.80301		0.722447	76	1.00762
	0.840211	26	78	1.14182		0.747232	47	77	1.02866		0.631045	76	0.880142		0.702572	75	0.992968		0.576623	77	0.793793		0.758283	77	1.04387
	0.846071	58	79	1.13523		0.748181	20	78	1.01676		0.634374	77	0.873294		0.712043	76	0.993113		0.594153	78	0.807438		0.774942	78	1.05313
	0.85384	55	80	1.13134		0.767497	61	79	1.02981		0.648774	78	0.881667		0.731428	77	1.0069		0.626085	79	0.840063		0.779972	79	1.04655
	0.854699	37	81	1.1185		0.771187	49	80	1.02182		0.679716	79	0.912025		0.750103	78	1.01937		0.634926	80	0.841277		0.786678	80	1.04235
	0.855916	9	82	1.10643		0.77198	33	81	1.01025		0.682179	80	0.903888		0.760135	79	1.01993		0.645786	81	0.845102		0.794664	81	1.03993
	0.857727	39	83	1.09541		0.782478	44	82	1.0115		0.699898	81	0.915916		0.777446	80	1.03012		0.667888	82	0.863368		0.794833	82	1.02747
	0.867034	106	84	1.09411		0.786218	103	83	1.00409		0.740052	82	0.956653		0.79117	81	1.03536		0.678454	83	0.866459		0.803399	83	1.02603
	0.875855	15	85	1.09224		0.807854	77	84	1.01943		0.776888	83	0.99217		0.801915	82	1.03662		0.691793	84	0.872977		0.833852	84	1.05224
	0.880823	83	86	1.08567		0.831168	17	85	1.03652		0.785998	84	0.991855		0.809482	83	1.0338		0.693301	85	0.864587		0.840574	85	1.04824
	0.903721	93	87	1.10109		0.838146	11	86	1.03306		0.788118	85	0.98283		0.813786	84	1.02692		0.712703	86	0.878448		0.840574	86	1.03606
	0.904178	89	88	1.08912		0.846003	60	87	1.03076		0.824705	86	1.0165		0.818594	85	1.02083		0.713495	87	0.869316		0.84663	87	1.03153
	0.907757	11	89	1.08115		0.867778	43	88	1.04528		0.829288	87	1.0104		0.826417	86	1.01861		0.718261	88	0.865178		0.87301	88	1.05158
	0.908452	52	90	1.06995		0.902441	9	89	1.07482		0.836335	88	1.0074		0.852184	87	1.03829		0.720308	89	0.857895		0.88803	89	1.05765
	0.918435	16	91	1.06982		0.908757	39	90	1.07031		0.841373	89	1.00208		0.874114	88	1.05291		0.745642	90	0.878201		0.892311	90	1.05094
	0.923167	105	92	1.06365		0.915311	79	91	1.06619		0.843404	90	0.993343		0.877054	89	1.04458		0.745642	91	0.86855		0.892311	91	1.0394
	0.923806	14	93	1.05294		0.929509	93	92	1.07096		0.864339	91	1.00681		0.882095	90	1.03891		0.754925	92	0.869804		0.894412	92	1.03052
	0.928157	59	94	1.04665		0.9414	45	93	1.07299		0.865496	92	0.997202		0.904694	91	1.05382		0.778639	93	0.887481		0.899861	93	1.02565
	0.928183	6	95	1.03566		0.943122	51	94	1.06352		0.879339	93	1.00226		0.912268	92	1.05109		0.783513	94	0.883536		0.899861	94	1.01474
	0.930444	66	96	1.02736		0.945128	58	95	1.05456		0.900866	94	1.01587		0.914154	93	1.04194		0.797999	95	0.890398		0.930684	95	1.03845
	0.940701	20	97	1.02798		0.946163	102	96	1.04472		0.916279	95	1.02237		0.926714	94	1.04502		0.802337	96	0.885914		0.938959	96	1.03677
	0.954584	28	98	1.03251		0.954739	26	97	1.04332		0.923267	96	1.01944		0.934566	95	1.04278		0.807653	97	0.88259		0.938959	97	1.02608
	0.965746	61	99	1.03403		0.955921	52	98	1.03396		0.933937	97	1.02059		0.939993	96	1.03791		0.856889	98	0.926839		0.978401	98	1.05827
	0.966341	32	100	1.02432		0.962733	90	99	1.03081		0.938787	98	1.01542		0.943456	97	1.03099		0.871816	99	0.933459		0.992457	99	1.06263
	0.994618	62	101	1.04386		0.963592	68	100	1.02141		0.945761	99	1.01263		0.954746	98	1.03268		0.877879	100	0.930552		0.994423	100	1.05409
	0.998533	84	102	1.03769		0.983103	16	101	1.03177		0.968668	100	1.02679		0.960487	99	1.0284		0.929884	101	0.975918		0.994423	101	1.04365
	NA	71	103	#VALUE!		0.999287	41	102	1.03848		0.978438	101	1.02688		0.976653	100	1.03525		0.964264	102	1.00208		0.995544	102
	NA	72	104	#VALUE!		NA	71	103			0.989421	102	1.02822		0.976902	101	1.02526		5	103			6	103
	NA	87	105	#VALUE!		NA	72	104			NA				0.989952	102	1.02877		NA				NA
	NA	88	106	#VALUE!		NA	87	105			NA				NA				NA				NA
						NA	88	106			NA				NA				NA				NA
											NA				NA				NA				NA
															NA

## Sheet: GLM-p+r
Calculation and screening of P-value and R-value of GLM
Trait	Locus	p	r
anx19	1	0.5898	0.135
anx19	2	0.3064	0.1443
anx19	4	0.9984	0.000697
anx19	5	0.2001	0.2642
anx19	6	0.0566	0.3829
anx19	7	0.7839	0.0514
anx19	8	0.8225	0.1681
anx19	9	0.2363	0.1112
anx19	10	0.1116	0.1236
anx19	11	0.1628	0.254
anx19	12	0.6062	0.0206
anx19	13	0.0141	0.3474
anx19	14	0.7869	0.036
anx19	15	0.0235	0.5558
anx19	16	0.2129	0.1769
anx19	17	0.6996	0.2288
anx19	18	0.6802	0.0478
anx19	19	0.469	0.0729
anx19	20	0.8554	0.0553
anx19	21	0.3634	0.2422
anx19	22	0.8412	0.0578
Zuoxuan	1	0.5211	0.1471
Zuoxuan	2	0.9309	0.04
Zuoxuan	4	0.8204	0.0192
Zuoxuan	5	0.0468	0.345
Zuoxuan	6	0.0265	0.4189
Zuoxuan	7	0.6835	0.0647
Zuoxuan	8	0.3133	0.2876
Zuoxuan	9	0.0073	0.2577
Zuoxuan	10	0.2818	0.0805
Zuoxuan	11	0.579	0.1566
Zuoxuan	12	0.4448	0.0332
Zuoxuan	13	0.0466	0.2956
Zuoxuan	14	0.8505	0.0286
Zuoxuan	15	0.3211	0.4019
Zuoxuan	16	0.6149	0.0986
Zuoxuan	17	0.7423	0.2183
Zuoxuan	18	0.7542	0.0396
Zuoxuan	19	0.2759	0.1031
Zuoxuan	20	0.6475	0.0877
Zuoxuan	21	0.761	0.1581
Zuoxuan	22	0.881	0.0506
anx13	1	0.02	0.3332
anx13	2	0.5331	0.1047
anx13	4	0.5085	0.0477
anx13	5	0.2175	0.2587
anx13	6	0.1545	0.3264
anx13	7	0.0782	0.1919
anx13	8	0.7222	0.1936
anx13	9	0.0179	0.2242
anx13	10	0.0206	0.1933
anx13	11	0.6749	0.1389
anx13	12	0.4991	0.0285
anx13	13	0.0349	0.3089
anx13	14	0.1855	0.1234
anx13	15	0.2902	0.4107
anx13	16	0.3508	0.1442
anx13	17	0.7406	0.2188
anx13	18	0.3694	0.0871
anx13	19	0.4163	0.0801
anx13	20	0.8868	0.0495
anx13	21	0.9712	0.0872
anx13	22	0.9604	0.0318
anx15	1	0.0613	0.2825
anx15	2	0.128	0.1943
anx15	4	0.9404	0.0084
anx15	5	0.0451	0.3468
anx15	6	0.1179	0.3429
anx15	7	0.384	0.1072
anx15	8	0.4235	0.2603
anx15	9	0.1042	0.1508
anx15	10	0.7846	0.0232
anx15	11	0.4181	0.1875
anx15	12	0.4648	0.0314
anx15	13	0.1108	0.252
anx15	14	0.1571	0.1315
anx15	15	0.2127	0.4353
anx15	16	0.0856	0.2277
anx15	17	0.2978	0.3234
anx15	18	0.5761	0.0597
anx15	19	0.5483	0.063
anx15	20	0.7921	0.0659
anx15	21	0.0709	0.348
anx15	22	0.3003	0.1456
anx17	1	0.038	0.3051
anx17	2	0.0104	0.305
anx17	4	0.0839	0.1307
anx17	5	0.3408	0.2258
anx17	6	0.3348	0.2706
anx17	7	0.5879	0.0773
anx17	8	0.0603	0.3942
anx17	9	0.1822	0.1243
anx17	10	0.9503	0.0077
anx17	11	0.4013	0.1909
anx17	12	0.2983	0.0491
anx17	13	0.1798	0.2244
anx17	14	0.182	0.1244
anx17	15	0.0676	0.5061
anx17	16	0.0629	0.2432
anx17	17	0.1501	0.3729
anx17	18	0.2647	0.1053
anx17	19	0.5479	0.063
anx17	20	0.2386	0.1597
anx17	21	0.0123	0.4277
anx17	22	0.3785	0.1303
anx16	1	0.0502	0.2921
anx16	2	0.1439	0.1881
anx16	4	2.86e-06	0.4513
anx16	5	0.6607	0.1605
anx16	6	0.9409	0.1197
anx16	7	0.6843	0.0646
anx16	8	0.000468	0.5786
anx16	9	0.9481	0.0153
anx16	10	0.5114	0.0494
anx16	11	0.0683	0.302
anx16	12	0.1799	0.069
anx16	13	0.5711	0.1383
anx16	14	0.8835	0.0245
anx16	15	0.3378	0.3973
anx16	16	0.5622	0.1069
anx16	17	0.367	0.3053
anx16	18	0.027	0.2082
anx16	19	0.5964	0.0573
anx16	20	0.4214	0.1227
anx16	21	0.000142	0.5711
anx16	22	0.2909	0.1476

## Sheet: MLM-R
	Calculation of R value in MLM
	V1	V2	V3	V4	V5	V6	V7	V8	V9	V10	V11	V12	V13	V14	V15	V16	V17	V18	V19	V20	V21	V22	V23	V24	V25	V26	V27	V28	V29	V30	V31	V32	V33	V34	V35	V36	V37	V38	V39	V40	V41	V42	V43	V44	V45	V46	V47	V48	V49
1	0.0805628	0.127644	0.150956	0.0702772	-0.121397	0.0129412	-0.137724	-0.241879	0.0260676	0.276348	-0.016636	-0.135151	0.0948106	0.0137321	-0.0224292	0.0147034	0.0645088	-0.215658	-0.214765	0.010681	0.140709	0.328155	-0.0532581	-0.131233	-0.168583	0.0289447	0.355771	-0.00817746	-0.132584	0.0532581	-0.187982	0.0060591	-0.0987253	-0.0466024	0.1321	0.0349941	-0.0262901	0.0937049	-0.0257365	0.215364	-0.0802466	0.317436	0.0800607	0.0718729	-0.034908	0.211037	-0.057364	0.200709	0.179206
	0.00649037	0.0162931	0.0227876	0.00493889	0.0147373	0.000167475	0.018968	0.0585056	0.00067952	0.0763679	0.000276758	0.0182659	0.00898904	0.000188571	0.00050307	0.000216191	0.00416139	0.0465085	0.046124	0.000114083	0.0197991	0.107686	0.00283642	0.0172222	0.0284201	0.000837794	0.126573	6.68709e-05	0.0175784	0.00283642	0.0353372	3.67127e-05	0.00974669	0.00217179	0.0174504	0.00122459	0.000691171	0.00878061	0.000662368	0.0463817	0.00643952	0.100766	0.00640972	0.00516572	0.00121857	0.0445368	0.00329063	0.0402842	0.0321148
2	0.101203	0.178192	0.162851	0.0701004	-0.0711457	-0.11661	-0.156994	-0.083596	0.0175994	0.0838666	-0.0293237	-0.0599741	0.0906771	-0.135513	0.0494273	0.00304096	-0.0306063	-0.0815433	-0.22347	0.0460727	0.163864	0.178851	-0.0643997	-0.143746	-0.165009	0.00814945	0.320111	0.185281	-0.0822413	-0.0697007	-0.162984	-0.0662409	-0.0415916	-0.174701	0.238677	0.0561252	-0.0481732	0.0673615	0.0164549	0.357541	-0.00012824	0.483988	0.0239014	0.0396278	0.010555	0.109224	-0.0462523	0.09283	0.0417404
	0.0102421	0.0317522	0.0265204	0.00491406	0.00506172	0.013598	0.0246471	0.00698829	0.00030974	0.00703361	0.000859877	0.0035969	0.00822233	0.0183638	0.00244305	9.24744e-06	0.000936747	0.00664931	0.0499388	0.00212269	0.0268516	0.0319877	0.00414732	0.020663	0.0272278	6.64135e-05	0.102471	0.0343292	0.00676363	0.00485819	0.0265639	0.00438786	0.00172986	0.0305203	0.0569669	0.00315003	0.00232066	0.00453757	0.000270765	0.127836	1.64454e-08	0.234244	0.000571276	0.00157036	0.000111408	0.01193	0.00213927	0.00861741	0.00174226
3	0.174118	0.386715	0.148425	0.137297	-0.184215	-0.135874	-0.141807	-0.0406727	0.166763	0.0773411	0.098558	0.0287314	0.0317963	-0.0587471	-0.195424	0.0592281	-0.159389	-0.0245287	-0.139992	0.00563989	0.149634	0.173198	-0.100875	-0.118655	0.0933804	-0.102073	0.179692	0.086105	-0.0691296	-0.276286	-0.144663	-0.14855	0.170245	-0.124416	0.158267	0.100664	-0.0243176	0.00190391	-0.017885	0.260394	0.134792	0.386218	-0.0957824	0.0389708	0.386218	0.0973032	-0.00976817	0.0747284	0.0283587
	0.0303171	0.149549	0.0220299	0.0188504	0.0339351	0.0184618	0.0201093	0.00165427	0.02781	0.00598165	0.00971367	0.000825495	0.001011	0.00345122	0.0381904	0.00350797	0.0254048	0.000601657	0.0195978	3.18083e-05	0.0223904	0.0299975	0.0101758	0.014079	0.0087199	0.0104188	0.0322893	0.00741407	0.0047789	0.0763338	0.0209274	0.0220672	0.0289834	0.0154794	0.0250483	0.0101332	0.000591346	3.62487e-06	0.000319872	0.067805	0.018169	0.149165	0.00917426	0.00151872	0.149165	0.00946791	9.54172e-05	0.00558434	0.000804217
4	0.0529629	-0.022211	-0.0267503	0.157114	0.0227464	0.286931	-0.126878	-0.336844	-0.057216	0.354215	-0.248258	-0.017191	0.238918	-0.00814814	0.0849536	0.0132065	0.292112	-0.138435	-0.307897	-0.167126	0.194377	0.202119	0.0108088	-0.190224	-0.239197	0.163793	0.311781	-0.00420208	-0.163545	0.0652683	-0.245699	-0.111413	-0.115857	-0.0154779	-0.0314809	0.176964	-0.03601	0.0438167	-0.109246	0.159221	-0.268882	0.320106	0.136988	-0.00415722	-0.0710052	0.054788	0.0884818	0.239404	0.0101839
	0.00280507	0.000493329	0.000715579	0.0246848	0.000517397	0.0823294	0.0160981	0.113464	0.00327367	0.125468	0.061632	0.00029553	0.057082	6.63922e-05	0.00721711	0.000174413	0.0853292	0.0191644	0.0948003	0.0279312	0.0377826	0.0408521	0.000116829	0.0361854	0.057215	0.026828	0.0972071	1.76575e-05	0.0267469	0.00425995	0.0603678	0.0124129	0.0134229	0.000239565	0.000991044	0.0313161	0.00129672	0.00191991	0.0119346	0.0253514	0.0722975	0.102468	0.0187658	1.72824e-05	0.00504174	0.00300172	0.00782903	0.0573145	0.000103712
5	0.188082	-0.0517694	-0.0359317	0.321627	0.0528362	0.157986	-0.107859	-0.397168	0.109834	0.419493	-0.181375	-0.0231652	0.110335	0.356952	-0.0912505	0.0698768	0.256258	-0.179137	-0.189682	-0.163791	0.0763956	0.160408	-0.0800397	-0.278879	-0.102677	0.21024	0.210724	-0.0802239	-0.151331	0.068097	-0.125956	-0.210216	-0.083673	0.0963445	-0.178187	0.232977	0.24677	0.109099	-0.238638	0.0811872	-0.266931	0.238241	0.139605	-0.0513772	-0.0526838	-0.0126339	0.0832805	0.277541	-0.102464
	0.0353747	0.00268007	0.00129109	0.103444	0.00279166	0.0249596	0.0116336	0.157743	0.0120634	0.175975	0.032897	0.000536625	0.0121739	0.127415	0.00832665	0.00488277	0.0656682	0.0320902	0.0359792	0.0268273	0.00583629	0.0257306	0.00640636	0.0777733	0.0105427	0.0442007	0.0444046	0.00643588	0.022901	0.0046372	0.0158649	0.0441906	0.00700116	0.00928226	0.0317506	0.0542782	0.0608954	0.0119026	0.056948	0.00659136	0.0712522	0.0567588	0.0194895	0.00263961	0.00277559	0.000159615	0.00693564	0.0770292	0.0104989
6	-0.0194372	0.000801916	-0.0357348	0.424465	0.057013	0.178822	-0.0987408	-0.124915	0.144037	0.269613	-0.157052	0.242357	-0.0400958	0.654644	-0.21248	0.162789	0.138274	0.109432	-0.134701	-0.215127	-0.0800968	0.0180672	-0.0277674	0.0229476	0.0767712	0.096404	-0.0124895	-0.0605447	-0.0987408	-0.170492	0.103384	-0.112736	-0.0809935	0.072948	-0.0749089	0.15256	0.456306	0.066168	-0.244383	0.142169	-0.0756062	0.0202146	0.0678775	-0.0560901	0.0995183	-0.192884	0.0810905	0.268065	-0.206538
	0.000377803	6.43069e-07	0.00127698	0.18017	0.00325048	0.0319773	0.00974974	0.0156038	0.0207468	0.0726912	0.0246653	0.0587369	0.00160767	0.428558	0.0451479	0.0265002	0.0191197	0.0119753	0.0181444	0.0462796	0.0064155	0.000326422	0.000771027	0.000526591	0.00589382	0.00929373	0.000155987	0.00366566	0.00974974	0.0290674	0.0106883	0.0127093	0.00655995	0.00532141	0.00561135	0.0232746	0.208215	0.0043782	0.0597231	0.020212	0.0057163	0.000408632	0.00460736	0.0031461	0.00990389	0.0372043	0.00657567	0.0718589	0.0426581
[truncated: 57 more columns]
